# Supplementary material for: N-Acetyl-N-{2-[(Z)-2-chloro-3,3,3-tri­fluoro­prop-1-en­yl]phen­yl}acetamide
Source: Acta Crystallogr Sect E Struct Rep Online. 2009 May 14;65(Pt 6):o1305. doi: 10.1107/S1600536809014779 (PMC2969518; doi:10.1107/S1600536809014779)
Supplement: Supplementary file 1 [file e-65-o1305-sup1.cif]

##############################################################################
###                                                                        ###
###        Electronic paper (Acta Crystallographica Section E)             ###
###                                                                        ###
##############################################################################
#                                                                            #
# This CIF contains the data in a paper accepted for publication in Acta     #
# Crystallographica Section E. It conforms to the requirements of Notes      #
# for Authors for Section E, and has been peer reviewed under the auspices   #
# of the IUCr Commission on Journals.                                        #
#                                                                            #
# Full details of the Crystallographic Information File format               #
# are given in the paper "The Crystallographic Information File (CIF):       #
# a New Standard Archive File for Crystallography" by S. R. Hall, F. H.      #
# Allen and I. D. Brown [Acta Cryst. (1991), A47, 655-685].                  #
#                                                                            #
# The current version of the core CIF dictionary is obtainable from          #
# ftp://ftp.iucr.org/pub/cif_core.dic. The current version number is 2.4.    #
#                                                                            #
# Software is freely available for graphical display of the structure(s) in  #
# this CIF.  For information consult the CIF home page http://www.iucr.org/  #
# cif/home.html                                                              #
#                                                                            #
# This file may be used for bona fide research purposes within the           #
# scientific community so long as proper attribution is given to the journal # 
# article from which it was obtained.                                        #
#                                                                            #
##############################################################################
                                             
data_global
_audit_creation_method     'from SHELXL-97 '
_journal_date_recd_electronic     2009-03-14
_journal_date_accepted     2009-04-21
_journal_name_full     'Acta Crystallographica, Section E'
_journal_year     2009
_journal_volume     65
_journal_issue      6
_journal_page_first     o1305
_journal_page_last     o1305
_journal_paper_category     QO
_journal_coeditor_code     KJ2121
loop_
    _publ_contact_author_name
    _publ_contact_author_address
    _publ_contact_author_email
    _publ_contact_author_fax
    _publ_contact_author_phone
    'Dr Jing-Wei Xu'
;
National Analytical Research Center of Electrochemistry and Spectroscopy
Changchun Institute of Applied Chemistry
Chinese Academy of Sciences
Changchun 130022
People's Republic of China
;
 jwxu@ciac.jl.cn '86-431-5262649' '86-431-5262643'
_publ_section_title
;\
<i>N</i>-Acetyl-<i>N</i>-{2-[(<i>Z</i>)-2-chloro-3,3,3-trifluoroprop-1-enyl]\
phenyl}acetamide
;
loop_
    _publ_author_name
    _publ_author_footnote
    _publ_author_address
    'Niu, Jia-Jia' ?
;
National Analytical Research Center of Electrochemistry and Spectroscopy
Changchun Institute of Applied Chemistry
Chinese Academy of Sciences
Changchun 130022 People's Republic of China
Graduate School of Chinese Academy of Sciences
Beijing 100039
People's Republic of China
;
    'Li, Zhi-Gang' ?
;
National Analytical Research Center of Electrochemistry and Spectroscopy
Changchun Institute of Applied Chemistry
Chinese Academy of Sciences
Changchun 130022 People's Republic of China
Graduate School of Chinese Academy of Sciences
Beijing 100039
People's Republic of China
;
    'Xu, Jing-Wei' ?
;
National Analytical Research Center of Electrochemistry and Spectroscopy
Changchun Institute of Applied Chemistry
Chinese Academy of Sciences
Changchun 130022
People's Republic of China
;
data_I
_chemical_name_systematic
;
<i>N</i>-Acetyl-<i>N</i>-{2-[(<i>Z</i>)-2-chloro-3,3,3-trifluoroprop-\
1-enyl]phenyl}acetamide
;
_chemical_name_common     ?
_chemical_formula_moiety     'C13 H11 Cl F3 N O2'
_chemical_formula_sum     'C13 H11 Cl F3 N O2'
_chemical_formula_iupac     'C13 H11 Cl F3 N O2'
_chemical_formula_weight     305.68
_chemical_melting_point     ?
_symmetry_cell_setting     Triclinic
_symmetry_space_group_name_H-M     'P -1'
_symmetry_space_group_name_Hall     '-P 1'
loop_
    _symmetry_equiv_pos_as_xyz
    'x, y, z'
    '-x, -y, -z'
_cell_length_a     8.4408(19)
_cell_length_b     9.385(2)
_cell_length_c     9.455(2)
_cell_angle_alpha     64.599(3)
_cell_angle_beta     80.727(4)
_cell_angle_gamma     89.756(3)
_cell_volume     666.0(3)
_cell_formula_units_Z     2
_cell_measurement_reflns_used     1359
_cell_measurement_theta_min     2.26
_cell_measurement_theta_max     24.84
_cell_measurement_temperature     293(2)
_exptl_crystal_description     block
_exptl_crystal_colour     colorless
_exptl_crystal_size_max     0.13
_exptl_crystal_size_mid     0.13
_exptl_crystal_size_min     0.07
_exptl_crystal_density_diffrn     1.524
_exptl_crystal_density_meas     ?
_exptl_crystal_density_method     'not measured'
_exptl_crystal_F_000     312
_exptl_absorpt_coefficient_mu     0.322
_exptl_absorpt_correction_type     Multi-scan
_exptl_absorpt_process_details     '(SAINT-Plus; Bruker, 2003)'
_exptl_absorpt_correction_T_min     0.9578
_exptl_absorpt_correction_T_max     0.9778
_exptl_special_details
;
;
_diffrn_ambient_temperature     293(2)
_diffrn_radiation_type     MoK\a
_diffrn_radiation_wavelength     0.71073
_diffrn_radiation_source     'fine-focus sealed tube'
_diffrn_radiation_monochromator     graphite
_diffrn_measurement_device_type     'Bruker APEX CCD area-detector'
_diffrn_measurement_method     '\f and \w'
_diffrn_detector_area_resol_mean     ?
_diffrn_reflns_number     3747
_diffrn_reflns_av_R_equivalents     0.0103
_diffrn_reflns_av_sigmaI/netI     0.0208
_diffrn_reflns_theta_min     2.42
_diffrn_reflns_theta_max     26.03
_diffrn_reflns_theta_full     26.03
_diffrn_measured_fraction_theta_max     0.971
_diffrn_measured_fraction_theta_full     0.971
_diffrn_reflns_limit_h_min     -10
_diffrn_reflns_limit_h_max     7
_diffrn_reflns_limit_k_min     -11
_diffrn_reflns_limit_k_max     10
_diffrn_reflns_limit_l_min     -11
_diffrn_reflns_limit_l_max     11
_diffrn_standards_number     ?
_diffrn_standards_interval_count     ?
_diffrn_standards_interval_time     ?
_diffrn_standards_decay_%     ?
_refine_special_details
;
Refinement of <i>F</i>^2^ against ALL reflections. The weighted <i>R</i>-factor
<i>wR</i> and goodness of fit <i>S</i> are based on <i>F</i>^2^, conventional
<i>R</i>-factors <i>R</i> are based on <i>F</i>, with <i>F</i> set to zero for
negative <i>F</i>^2^. The threshold expression of <i>F</i>^2^ >
\s(<i>F</i>^2^) is used only for calculating <i>R</i>-factors(gt) <i>etc</i>.
and is not relevant to the choice of reflections for refinement.
<i>R</i>-factors based on <i>F</i>^2^ are statistically about twice as large
as those based on <i>F</i>, and <i>R</i>- factors based on ALL data will be
even larger.
;
_reflns_number_total     2562
_reflns_number_gt     2155
_reflns_threshold_expression     I>2\s(I)
_refine_ls_structure_factor_coef     Fsqd
_refine_ls_matrix_type     full
_refine_ls_R_factor_all     0.0604
_refine_ls_R_factor_gt     0.0516
_refine_ls_wR_factor_gt     0.1280
_refine_ls_wR_factor_ref     0.1357
_refine_ls_goodness_of_fit_ref     1.030
_refine_ls_restrained_S_all     1.030
_refine_ls_number_reflns     2562
_refine_ls_number_parameters     177
_refine_ls_number_restraints     0
_refine_ls_hydrogen_treatment     constr
_refine_ls_weighting_scheme     calc
_refine_ls_weighting_details
           'calc w=1/[\s^2^(Fo^2^)+(0.06P)^2^+0.4882P] where P=(Fo^2^+2Fc^2^)/3'
_atom_sites_solution_hydrogens     geom
_atom_sites_solution_primary     direct
_atom_sites_solution_secondary     difmap
_refine_ls_shift/su_max     0.000
_refine_ls_shift/su_mean     0.000
_refine_diff_density_max     0.366
_refine_diff_density_min     -0.381
_refine_ls_extinction_method     none
_refine_ls_extinction_coef     ?
loop_
    _atom_type_symbol
    _atom_type_description
    _atom_type_scat_dispersion_real
    _atom_type_scat_dispersion_imag
    _atom_type_scat_source
    'C' 'C' 0.0033 0.0016
                         'International Tables Vol C Tables 4.2.6.8 and 6.1.1.4'
    'H' 'H' 0.0000 0.0000
                         'International Tables Vol C Tables 4.2.6.8 and 6.1.1.4'
    'N' 'N' 0.0061 0.0033
                         'International Tables Vol C Tables 4.2.6.8 and 6.1.1.4'
    'O' 'O' 0.0106 0.0060
                         'International Tables Vol C Tables 4.2.6.8 and 6.1.1.4'
    'F' 'F' 0.0171 0.0103
                         'International Tables Vol C Tables 4.2.6.8 and 6.1.1.4'
    'Cl' 'Cl' 0.1484 0.1585
                         'International Tables Vol C Tables 4.2.6.8 and 6.1.1.4'
_computing_data_collection     'SMART (Bruker, 1998)'
_computing_cell_refinement     'SAINT-Plus (Bruker, 1998)'
_computing_data_reduction     'SAINT-Plus (Bruker, 1998)'
_computing_structure_solution     'SHELXS97 (Sheldrick, 2008)'
_computing_structure_refinement     'SHELXL97 (Sheldrick, 2008)'
_computing_molecular_graphics     'SHELXTL (Sheldrick, 2008)'
_computing_publication_material     'SHELXTL (Sheldrick, 2008)'
loop_
    _atom_site_type_symbol
    _atom_site_label
    _atom_site_fract_x
    _atom_site_fract_y
    _atom_site_fract_z
    _atom_site_U_iso_or_equiv
    _atom_site_adp_type
    _atom_site_calc_flag
    _atom_site_refinement_flags
    _atom_site_occupancy
    _atom_site_disorder_assembly
    _atom_site_disorder_group
    Cl Cl1 0.34597(9) 0.48032(9) 1.17904(9) 0.0624(3) Uani d . 1 . .
    F F1 0.1487(3) 0.0570(2) 1.3535(2) 0.0876(7) Uani d . 1 . .
    F F2 0.3488(2) 0.1468(2) 1.4086(2) 0.0839(6) Uani d . 1 . .
    F F3 0.1179(3) 0.2263(3) 1.4482(2) 0.0849(6) Uani d . 1 . .
    N N1 0.2505(2) 0.2173(2) 0.8013(2) 0.0395(5) Uani d . 1 . .
    O O1 0.1014(3) -0.0027(2) 0.8367(3) 0.0615(5) Uani d . 1 . .
    O O2 0.5147(2) 0.2397(3) 0.8026(3) 0.0669(6) Uani d . 1 . .
    C C1 -0.0380(4) 0.2291(4) 0.7833(4) 0.0625(6) Uani d . 1 . .
    H H1A -0.1288 0.1624 0.7927 0.094 Uiso calc R 1 . .
    H H1B -0.0184 0.3158 0.6790 0.094 Uiso calc R 1 . .
    H H1C -0.0600 0.2692 0.8617 0.094 Uiso calc R 1 . .
    C C2 0.1066(3) 0.1358(3) 0.8087(3) 0.0439(6) Uani d . 1 . .
    C C3 0.4252(4) -0.0064(4) 0.8221(4) 0.0625(6) Uani d . 1 . .
    H H3A 0.5363 -0.0280 0.8237 0.094 Uiso calc R 1 . .
    H H3B 0.3932 -0.0141 0.7325 0.094 Uiso calc R 1 . .
    H H3C 0.3602 -0.0820 0.9185 0.094 Uiso calc R 1 . .
    C C4 0.4031(3) 0.1564(3) 0.8091(3) 0.0462(6) Uani d . 1 . .
    C C5 0.2485(3) 0.3838(3) 0.7692(3) 0.0387(5) Uani d . 1 . .
    C C6 0.2754(3) 0.4964(3) 0.6127(3) 0.0501(6) Uani d . 1 . .
    H H6 0.2997 0.4655 0.5310 0.060 Uiso calc R 1 . .
    C C7 0.2665(4) 0.6545(3) 0.5773(3) 0.0585(7) Uani d . 1 . .
    H H7 0.2850 0.7301 0.4720 0.070 Uiso calc R 1 . .
    C C8 0.2300(4) 0.6998(3) 0.6988(4) 0.0564(7) Uani d . 1 . .
    H H8 0.2196 0.8059 0.6753 0.068 Uiso calc R 1 . .
    C C9 0.2089(3) 0.5884(3) 0.8548(3) 0.0483(6) Uani d . 1 . .
    H H9 0.1863 0.6208 0.9356 0.058 Uiso calc R 1 . .
    C C10 0.2205(3) 0.4277(3) 0.8945(3) 0.0376(5) Uani d . 1 . .
    C C11 0.2003(3) 0.3065(3) 1.0601(3) 0.0401(5) Uani d . 1 . .
    H H11 0.1495 0.2099 1.0813 0.048 Uiso calc R 1 . .
    C C12 0.2460(3) 0.3182(3) 1.1831(3) 0.0419(5) Uani d . 1 . .
    C C13 0.2142(4) 0.1867(4) 1.3472(3) 0.0559(7) Uani d . 1 . .
loop_
    _atom_site_aniso_label
    _atom_site_aniso_U_11
    _atom_site_aniso_U_22
    _atom_site_aniso_U_33
    _atom_site_aniso_U_12
    _atom_site_aniso_U_13
    _atom_site_aniso_U_23
    Cl1 0.0723(5) 0.0633(5) 0.0603(5) -0.0114(3) -0.0172(3) -0.0328(4)
    F1 0.1321(18) 0.0637(11) 0.0503(10) -0.0312(11) -0.0168(11) -0.0086(9)
    F2 0.0850(13) 0.0953(15) 0.0632(12) 0.0159(11) -0.0323(10) -0.0202(11)
    F3 0.0907(14) 0.1127(16) 0.0463(10) 0.0056(12) 0.0090(9) -0.0369(10)
    N1 0.0450(11) 0.0410(10) 0.0386(11) 0.0010(8) -0.0083(8) -0.0226(9)
    O1 0.0679(12) 0.0511(11) 0.0724(14) -0.0081(9) -0.0115(10) -0.0334(10)
    O2 0.0480(11) 0.0663(13) 0.0952(17) 0.0048(9) -0.0180(11) -0.0414(12)
    C1 0.0555(12) 0.0646(13) 0.0786(15) 0.0087(10) -0.0172(10) -0.0398(12)
    C2 0.0502(14) 0.0494(14) 0.0369(13) -0.0043(11) -0.0062(10) -0.0235(11)
    C3 0.0555(12) 0.0646(13) 0.0786(15) 0.0087(10) -0.0172(10) -0.0398(12)
    C4 0.0487(14) 0.0510(14) 0.0452(14) 0.0062(11) -0.0096(11) -0.0263(12)
    C5 0.0398(12) 0.0399(12) 0.0389(12) 0.0010(9) -0.0073(10) -0.0193(10)
    C6 0.0584(16) 0.0553(15) 0.0371(13) 0.0008(12) -0.0074(11) -0.0208(12)
    C7 0.0726(19) 0.0469(15) 0.0438(15) -0.0042(13) -0.0144(13) -0.0067(12)
    C8 0.0687(18) 0.0388(14) 0.0620(18) 0.0044(12) -0.0221(14) -0.0184(13)
    C9 0.0547(15) 0.0457(14) 0.0532(15) 0.0074(11) -0.0149(12) -0.0277(12)
    C10 0.0375(12) 0.0399(12) 0.0391(12) 0.0006(9) -0.0080(9) -0.0202(10)
    C11 0.0433(12) 0.0404(12) 0.0404(13) -0.0009(10) -0.0045(10) -0.0219(11)
    C12 0.0416(12) 0.0485(13) 0.0402(13) 0.0009(10) -0.0040(10) -0.0247(11)
    C13 0.0649(17) 0.0642(18) 0.0407(14) -0.0006(14) -0.0095(13) -0.0246(13)
_geom_special_details
;
All e.s.d.'s (except the e.s.d. in the dihedral angle between two l.s. planes)
are estimated using the full covariance matrix. The cell e.s.d.'s are taken
into account individually in the estimation of e.s.d.'s in distances, angles
and torsion angles; correlations between e.s.d.'s in cell parameters are only
used when they are defined by crystal symmetry. An approximate (isotropic)
treatment of cell e.s.d.'s is used for estimating e.s.d.'s involving l.s.
planes.
;
loop_
    _geom_bond_atom_site_label_1
    _geom_bond_atom_site_label_2
    _geom_bond_site_symmetry_2
    _geom_bond_distance
    _geom_bond_publ_flag
    Cl1 C12 . 1.726(2) ?
    F1 C13 . 1.312(3) ?
    F2 C13 . 1.338(3) ?
    F3 C13 . 1.328(3) ?
    N1 C4 . 1.407(3) ?
    N1 C2 . 1.414(3) ?
    N1 C5 . 1.458(3) ?
    O1 C2 . 1.209(3) ?
    O2 C4 . 1.204(3) ?
    C1 C2 . 1.489(4) ?
    C1 H1A . 0.9600 ?
    C1 H1B . 0.9600 ?
    C1 H1C . 0.9600 ?
    C3 C4 . 1.493(4) ?
    C3 H3A . 0.9600 ?
    C3 H3B . 0.9600 ?
    C3 H3C . 0.9600 ?
    C5 C6 . 1.382(3) ?
    C5 C10 . 1.399(3) ?
    C6 C7 . 1.378(4) ?
    C6 H6 . 0.9300 ?
    C7 C8 . 1.378(4) ?
    C7 H7 . 0.9300 ?
    C8 C9 . 1.377(4) ?
    C8 H8 . 0.9300 ?
    C9 C10 . 1.396(3) ?
    C9 H9 . 0.9300 ?
    C10 C11 . 1.471(3) ?
    C11 C12 . 1.329(3) ?
    C11 H11 . 0.9300 ?
    C12 C13 . 1.493(4) ?
loop_
    _geom_angle_atom_site_label_1
    _geom_angle_atom_site_label_2
    _geom_angle_atom_site_label_3
    _geom_angle_site_symmetry_1
    _geom_angle_site_symmetry_3
    _geom_angle
    _geom_angle_publ_flag
    C4 N1 C2 . . 125.8(2) ?
    C4 N1 C5 . . 115.01(19) ?
    C2 N1 C5 . . 119.0(2) ?
    C2 C1 H1A . . 109.5 ?
    C2 C1 H1B . . 109.5 ?
    H1A C1 H1B . . 109.5 ?
    C2 C1 H1C . . 109.5 ?
    H1A C1 H1C . . 109.5 ?
    H1B C1 H1C . . 109.5 ?
    O1 C2 N1 . . 121.5(2) ?
    O1 C2 C1 . . 122.1(2) ?
    N1 C2 C1 . . 116.3(2) ?
    C4 C3 H3A . . 109.5 ?
    C4 C3 H3B . . 109.5 ?
    H3A C3 H3B . . 109.5 ?
    C4 C3 H3C . . 109.5 ?
    H3A C3 H3C . . 109.5 ?
    H3B C3 H3C . . 109.5 ?
    O2 C4 N1 . . 118.3(2) ?
    O2 C4 C3 . . 121.3(2) ?
    N1 C4 C3 . . 120.4(2) ?
    C6 C5 C10 . . 121.0(2) ?
    C6 C5 N1 . . 118.5(2) ?
    C10 C5 N1 . . 120.5(2) ?
    C7 C6 C5 . . 120.3(2) ?
    C7 C6 H6 . . 119.9 ?
    C5 C6 H6 . . 119.9 ?
    C8 C7 C6 . . 119.7(3) ?
    C8 C7 H7 . . 120.2 ?
    C6 C7 H7 . . 120.2 ?
    C9 C8 C7 . . 120.1(2) ?
    C9 C8 H8 . . 119.9 ?
    C7 C8 H8 . . 119.9 ?
    C8 C9 C10 . . 121.5(2) ?
    C8 C9 H9 . . 119.3 ?
    C10 C9 H9 . . 119.3 ?
    C9 C10 C5 . . 117.2(2) ?
    C9 C10 C11 . . 122.6(2) ?
    C5 C10 C11 . . 120.2(2) ?
    C12 C11 C10 . . 127.9(2) ?
    C12 C11 H11 . . 116.1 ?
    C10 C11 H11 . . 116.1 ?
    C11 C12 C13 . . 122.5(2) ?
    C11 C12 Cl1 . . 126.5(2) ?
    C13 C12 Cl1 . . 111.00(18) ?
    F1 C13 F3 . . 107.5(2) ?
    F1 C13 F2 . . 106.4(3) ?
    F3 C13 F2 . . 105.2(2) ?
    F1 C13 C12 . . 113.0(2) ?
    F3 C13 C12 . . 112.0(2) ?
    F2 C13 C12 . . 112.2(2) ?
