# Supplementary material for: N-Acetyl-N-{2-[(Z)-2-chloro-3,3,3-tri­fluoro­prop-1-en­yl]phen­yl}acetamide
Source: Acta Crystallogr Sect E Struct Rep Online. 2009 May 14;65(Pt 6):o1305. doi: 10.1107/S1600536809014779 (PMC2969518; doi:10.1107/S1600536809014779)
Supplement: Supplementary file 2 [file e-65-o1305-Isup2.hkl]

# 
# h,k,l, Fc-squared, Fo-squared, sigma(Fo-squared) and status flag 
# 
data_I
_shelx_title ' w038a in P-1' 
_shelx_refln_list_code          4 
_shelx_F_calc_maximum       77.15 
_exptl_crystal_F_000       312.00 
_reflns_d_resolution_high  0.8098 
 
loop_ 
 _symmetry_equiv_pos_as_xyz 
 'x, y, z' 
 '-x, -y, -z' 
 
_cell_length_a     8.4408 
_cell_length_b     9.3848 
_cell_length_c     9.4555 
_cell_angle_alpha  64.599 
_cell_angle_beta   80.727 
_cell_angle_gamma  89.756 
 
_shelx_F_squared_multiplier     1.000 
 
loop_ 
 _refln_index_h 
 _refln_index_k 
 _refln_index_l 
 _refln_F_squared_calc 
 _refln_F_squared_meas 
 _refln_F_squared_sigma 
 _refln_observed_status 
   1   0   0        9.59        7.37      0.50 o 
   2   0   0     4988.79     5135.48     44.10 o 
   3   0   0      131.98      159.97      2.94 o 
   4   0   0        2.93       11.33      0.98 o 
   5   0   0        1.71        1.25      0.66 o 
   6   0   0       59.07       59.52      2.47 o 
   7   0   0      138.61      148.08      4.24 o 
   8   0   0       67.32       68.78      2.18 o 
   9   0   0       31.07       28.87      4.39 o 
  10   0   0        1.00        4.84      1.16 o 
 -10   1   0       19.15       18.29      1.46 o 
  -9   1   0        1.63        1.86      0.63 o 
  -8   1   0       18.63       22.39      1.33 o 
  -7   1   0        5.62        5.41      1.06 o 
  -6   1   0       11.57        8.75      1.01 o 
  -5   1   0      204.93      203.41      4.06 o 
  -4   1   0      993.04     1168.33      7.93 o 
  -3   1   0      642.37      711.97      6.93 o 
  -2   1   0     4002.55     4218.21     23.22 o 
  -1   1   0     5952.83     6006.01     37.03 o 
   1   1   0     1428.99     1538.58      9.58 o 
   2   1   0     1987.35     2202.99     13.58 o 
   3   1   0      565.91      496.79      3.94 o 
   4   1   0      498.11      517.08      6.00 o 
   5   1   0        7.82        2.25      0.74 o 
   6   1   0       47.22       38.70      2.11 o 
   7   1   0      332.64      334.65      6.78 o 
   8   1   0        3.96        6.38      1.31 o 
   9   1   0        2.27        2.06      0.97 o 
  10   1   0        1.19        4.39      1.21 o 
 -10   2   0        0.20        0.67      0.72 o 
  -9   2   0        0.58        0.43      0.46 o 
  -8   2   0       12.85        9.75      1.00 o 
  -7   2   0        0.70        0.21      0.35 o 
  -6   2   0        3.89        5.86      0.69 o 
  -5   2   0       77.62       66.93      1.12 o 
  -4   2   0      779.94      814.71      5.14 o 
  -3   2   0     1193.27     1203.50     10.28 o 
  -2   2   0        2.39        5.57      0.31 o 
  -1   2   0       95.77      103.26      1.45 o 
   0   2   0       37.91       40.80      0.58 o 
   1   2   0     1751.81     1656.25     10.49 o 
   2   2   0      147.88      160.61      1.94 o 
   3   2   0       63.34       47.44      1.07 o 
   4   2   0      719.37      788.36      8.10 o 
   5   2   0       17.89       16.53      1.45 o 
   6   2   0       68.50       72.92      2.91 o 
   7   2   0        9.07        6.90      1.28 o 
   8   2   0       21.36       15.64      1.84 o 
   9   2   0       23.34       25.61      2.35 o 
 -10   3   0        0.22        0.55      0.66 o 
  -9   3   0        8.12        5.00      1.27 o 
  -8   3   0        8.85        8.01      1.48 o 
  -7   3   0       55.66       61.03      2.34 o 
  -6   3   0       73.91       69.97      1.85 o 
  -5   3   0       16.65       16.50      0.65 o 
  -4   3   0      494.39      500.72      3.71 o 
  -3   3   0      349.33      334.43      4.15 o 
  -2   3   0       87.03       87.85      1.92 o 
  -1   3   0      907.57      944.94      7.10 o 
   0   3   0      341.00      298.24      2.64 o 
   1   3   0       98.37       84.02      1.38 o 
   2   3   0       78.11       60.02      1.28 o 
   3   3   0     1191.62     1258.13      9.11 o 
   4   3   0      106.79      104.78      1.91 o 
   5   3   0       26.88       18.43      1.56 o 
   6   3   0      126.22      108.64      3.69 o 
   7   3   0        4.67        3.37      1.09 o 
   8   3   0        0.83       -0.11      0.85 o 
   9   3   0       11.25       18.29      2.13 o 
  -9   4   0        2.28        2.16      0.96 o 
  -8   4   0        3.17        2.60      1.03 o 
  -7   4   0       22.56       16.56      1.82 o 
  -6   4   0        8.23        7.18      1.28 o 
  -5   4   0       69.76       74.22      1.80 o 
  -4   4   0       54.46       54.95      1.51 o 
  -3   4   0        3.07        3.73      0.26 o 
  -2   4   0      817.02      872.80      7.25 o 
  -1   4   0      499.65      565.62      5.26 o 
   0   4   0      934.60      938.86      6.76 o 
   1   4   0      229.54      235.90      2.70 o 
   2   4   0       61.47       56.76      1.35 o 
   3   4   0        0.08        0.61      0.33 o 
   4   4   0        6.78       11.91      0.82 o 
   5   4   0       49.53       46.01      2.32 o 
   6   4   0       56.59       57.82      2.80 o 
   7   4   0       44.17       47.85      2.81 o 
   8   4   0        8.12        7.79      1.57 o 
   9   4   0        2.49        2.28      1.22 o 
  -9   5   0        0.46        0.59      0.78 o 
  -8   5   0        0.04        0.29      0.63 o 
  -7   5   0        0.49        1.22      0.78 o 
  -6   5   0       75.79       71.54      3.21 o 
  -5   5   0        4.65        2.88      0.55 o 
  -4   5   0       30.78       26.98      1.19 o 
  -3   5   0      410.16      458.89      5.15 o 
  -2   5   0      177.34      183.94      2.96 o 
  -1   5   0      186.63      188.93      3.70 o 
   0   5   0       27.23       36.86      1.45 o 
   1   5   0        2.95        2.72      0.58 o 
   2   5   0        8.93        9.51      1.32 o 
   3   5   0       55.07       46.34      1.43 o 
   4   5   0        7.77        9.52      0.82 o 
   5   5   0       60.70       56.47      2.60 o 
   6   5   0       39.86       29.74      2.14 o 
   7   5   0        0.45        1.56      0.96 o 
   8   5   0        1.21        1.13      0.96 o 
  -8   6   0        1.44        2.59      1.08 o 
  -7   6   0        2.52        0.23      0.76 o 
  -6   6   0       32.04       23.38      1.98 o 
  -5   6   0       18.69       18.94      1.18 o 
  -4   6   0      143.60      137.23      2.86 o 
  -3   6   0       14.19       12.55      1.00 o 
  -2   6   0       10.43       13.33      1.00 o 
  -1   6   0       86.15       73.72      1.97 o 
   0   6   0      195.53      200.70      4.86 o 
   1   6   0       19.79       15.57      1.52 o 
   2   6   0      287.47      283.12      3.72 o 
   3   6   0      328.01      324.97      4.25 o 
   4   6   0        4.35        3.60      0.63 o 
   5   6   0       34.95       34.78      2.17 o 
   6   6   0        0.18       -0.12      0.75 o 
   7   6   0        8.17        8.95      1.62 o 
  -8   7   0       10.84       10.94      1.87 o 
  -7   7   0        0.76        3.05      1.06 o 
  -6   7   0        1.55        2.61      0.92 o 
  -5   7   0        9.62        9.89      1.05 o 
  -4   7   0       30.96       30.84      2.32 o 
  -3   7   0       15.90       16.15      1.20 o 
  -2   7   0        1.24        0.56      0.46 o 
  -1   7   0       78.94       74.96      3.18 o 
   0   7   0        1.80        2.38      0.85 o 
   1   7   0       38.99       43.96      2.50 o 
   2   7   0       46.92       40.61      2.33 o 
   3   7   0       43.06       46.31      2.55 o 
   4   7   0        1.92        2.77      0.62 o 
   5   7   0       62.77       54.90      2.77 o 
   6   7   0       53.72       58.62      3.10 o 
   7   7   0       23.41       21.97      2.29 o 
  -7   8   0        5.50        5.45      1.33 o 
  -6   8   0        0.05       -0.01      0.59 o 
  -5   8   0       24.91       28.03      1.93 o 
  -4   8   0       18.81       21.23      2.72 o 
  -3   8   0       57.56       55.88      2.08 o 
  -2   8   0       53.79       56.05      2.96 o 
  -1   8   0       41.67       45.69      2.71 o 
   0   8   0        9.85        9.98      1.55 o 
   1   8   0        0.12       -0.37      0.38 o 
   2   8   0       14.78       17.37      1.89 o 
   3   8   0       19.09       16.72      1.98 o 
   4   8   0        4.82        4.80      1.06 o 
  -5   9   0       16.81       20.20      1.55 o 
  -4   9   0       16.35       17.77      1.51 o 
  -3   9   0        0.53        0.33      0.60 o 
  -2   9   0        1.07        0.56      0.80 o 
  -1   9   0       13.36       16.61      2.05 o 
   0   9   0        0.33       -0.26      0.49 o 
   1   9   0        0.14        1.17      0.59 o 
   2   9   0       29.75       39.36      2.68 o 
   3   9   0       18.32       18.04      2.14 o 
   4   9   0        0.64        2.17      0.78 o 
  -3  10   0        6.73        5.55      1.31 o 
  -2  10   0        2.22        1.69      1.02 o 
  -1  10   0        0.00        1.17      0.81 o 
   0  10   0       11.45       16.66      2.17 o 
   1  10   0        3.78        4.78      1.16 o 
   2  10   0       42.11       56.01      3.39 o 
   1 -10   1        8.08        9.95      1.89 o 
  -3  -9   1        0.04        0.21      0.61 o 
  -2  -9   1        0.03       -0.44      0.44 o 
  -1  -9   1        4.86        7.28      1.50 o 
   0  -9   1        0.01        0.27      0.44 o 
   1  -9   1        0.13       -0.07      0.69 o 
   2  -9   1        0.25        0.58      0.69 o 
   3  -9   1       23.16       23.08      2.43 o 
   4  -9   1        0.09        1.25      0.80 o 
   5  -9   1       10.32        9.94      1.27 o 
  -4  -8   1        8.33       12.55      1.82 o 
  -3  -8   1       23.46       19.73      2.02 o 
  -2  -8   1       15.00       17.88      2.03 o 
  -1  -8   1        4.92        7.10      1.33 o 
   0  -8   1        0.10        0.54      0.54 o 
   1  -8   1        7.05        5.13      1.30 o 
   2  -8   1       82.40       84.02      3.74 o 
   3  -8   1        1.75        2.09      0.97 o 
   4  -8   1        0.00        0.53      0.60 o 
   5  -8   1        2.47        3.92      1.61 o 
   6  -8   1        3.61        5.47      1.37 o 
  -6  -7   1       20.78       21.92      2.14 o 
  -4  -7   1       10.39        9.54      1.46 o 
  -3  -7   1      120.02      118.14      4.17 o 
  -2  -7   1       77.52       84.38      3.49 o 
  -1  -7   1       42.92       38.29      2.42 o 
   0  -7   1      397.08      382.74      7.82 o 
   1  -7   1      145.02      140.12      4.52 o 
   2  -7   1       34.78       39.29      2.42 o 
   3  -7   1        3.21        2.45      0.72 o 
   4  -7   1        5.61        6.34      1.10 o 
   5  -7   1        1.32        1.20      0.53 o 
   6  -7   1        0.00        0.16      0.51 o 
   7  -7   1        0.75       -0.27      0.47 o 
  -7  -6   1       23.22       15.86      2.04 o 
  -6  -6   1       60.55       54.93      2.96 o 
  -5  -6   1       35.59       41.31      2.42 o 
  -4  -6   1      231.60      239.60      3.85 o 
  -3  -6   1      225.43      235.26      3.68 o 
  -2  -6   1       94.41       88.78      3.34 o 
  -1  -6   1      337.00      336.38      6.76 o 
   0  -6   1       60.86       65.33      2.87 o 
   1  -6   1        8.79        7.25      1.22 o 
   2  -6   1      121.73      103.60      2.52 o 
   3  -6   1        3.96        4.54      0.74 o 
   4  -6   1      114.78      109.24      2.64 o 
   5  -6   1        4.62        6.81      0.87 o 
   6  -6   1       45.62       42.98      2.67 o 
   7  -6   1        9.73        9.31      1.63 o 
   8  -6   1        5.78        6.11      1.46 o 
  -8  -5   1       24.61       24.65      2.50 o 
  -7  -5   1       11.14        7.90      1.50 o 
  -6  -5   1       60.93       58.51      3.00 o 
  -5  -5   1        4.48        5.39      1.14 o 
  -4  -5   1      142.19      143.18      4.00 o 
  -3  -5   1        2.29        3.18      0.57 o 
  -2  -5   1      187.00      166.85      2.73 o 
  -1  -5   1       86.89       88.72      1.80 o 
   0  -5   1       42.89       42.32      1.09 o 
   1  -5   1      243.59      249.85      5.26 o 
   2  -5   1      256.79      224.19      3.49 o 
   3  -5   1        8.94        8.27      1.16 o 
   4  -5   1       50.77       44.35      1.59 o 
   5  -5   1       11.68       10.48      0.93 o 
   6  -5   1        2.07        3.47      1.00 o 
   7  -5   1        5.98        8.46      1.49 o 
   8  -5   1       20.23       21.89      2.30 o 
   9  -5   1        2.08        1.56      0.96 o 
  -8  -4   1        0.06       -0.81      0.81 o 
  -7  -4   1        3.40        3.02      1.06 o 
  -6  -4   1        2.99       -0.07      0.77 o 
  -5  -4   1       50.71       47.57      2.45 o 
  -4  -4   1       81.17       79.55      1.91 o 
  -3  -4   1       43.03       46.55      1.42 o 
  -2  -4   1       92.36       98.51      1.94 o 
  -1  -4   1        0.15        0.09      0.27 o 
   0  -4   1      604.01      662.70      7.27 o 
   1  -4   1       53.59       45.44      0.80 o 
   2  -4   1        4.41        2.89      0.49 o 
   3  -4   1       81.61       73.13      1.81 o 
   4  -4   1       23.67       28.92      2.24 o 
   5  -4   1       27.22       26.87      1.17 o 
   6  -4   1       44.13       37.89      2.27 o 
   7  -4   1        7.86        5.53      1.20 o 
   8  -4   1       19.15       14.39      1.87 o 
   9  -4   1        7.84        8.62      1.64 o 
  -9  -3   1        8.66       10.77      1.91 o 
  -8  -3   1       17.59       19.75      2.15 o 
  -7  -3   1       14.55       11.64      1.67 o 
  -6  -3   1        9.30        5.62      1.22 o 
  -5  -3   1       13.79       11.54      1.40 o 
  -4  -3   1      129.05      117.95      2.13 o 
  -3  -3   1      256.09      244.28      3.10 o 
  -2  -3   1      341.11      311.79      5.94 o 
  -1  -3   1      233.38      202.69      2.47 o 
   0  -3   1      811.19      902.44     15.69 o 
   1  -3   1       70.09       59.42      0.82 o 
   2  -3   1        5.40        3.67      0.60 o 
   3  -3   1      191.59      186.19      1.83 o 
   4  -3   1      107.83      107.01      1.79 o 
   5  -3   1       65.63       58.46      1.18 o 
   6  -3   1       75.44       73.40      1.83 o 
   7  -3   1        0.02       -0.18      0.41 o 
   8  -3   1       55.65       53.98      2.93 o 
   9  -3   1        0.63        0.01      0.63 o 
  10  -3   1        3.87        0.72      0.78 o 
  -9  -2   1       34.49       36.88      2.63 o 
  -8  -2   1       11.06       10.28      1.65 o 
  -7  -2   1        3.12        4.15      1.16 o 
  -6  -2   1       61.35       58.21      2.76 o 
  -5  -2   1      279.28      277.15      5.60 o 
  -4  -2   1       49.20       53.05      2.84 o 
  -3  -2   1      116.51      134.78      2.08 o 
  -2  -2   1      512.34      537.29      4.71 o 
  -1  -2   1     1258.17     1392.64     12.51 o 
   0  -2   1       29.12       24.27      0.68 o 
   1  -2   1      846.33      775.63      8.52 o 
   2  -2   1      493.43      497.89      3.29 o 
   3  -2   1      541.38      632.75      5.30 o 
   4  -2   1      550.70      514.58      5.43 o 
   5  -2   1      224.86      214.78      2.77 o 
   6  -2   1        6.34        4.12      0.65 o 
   7  -2   1        4.67        6.04      0.76 o 
   8  -2   1       10.88       14.94      1.13 o 
   9  -2   1        0.88        1.52      0.73 o 
  10  -2   1        3.78        5.51      1.25 o 
  -9  -1   1        0.62        0.42      0.71 o 
  -8  -1   1        0.04        0.54      0.65 o 
  -7  -1   1       66.46       69.09      3.12 o 
  -6  -1   1       61.05       71.86      2.95 o 
  -5  -1   1        2.29        3.86      0.93 o 
  -4  -1   1       94.77       97.06      1.62 o 
  -3  -1   1       98.99       88.92      1.34 o 
  -2  -1   1      171.72      139.51      1.73 o 
  -1  -1   1        6.80        7.70      0.44 o 
   0  -1   1      427.61      402.27      4.70 o 
   1  -1   1       73.67       72.23      0.82 o 
   2  -1   1     2797.49     2795.92     14.17 o 
   3  -1   1      145.68      148.99      1.56 o 
   4  -1   1       14.95        7.66      0.45 o 
   5  -1   1        0.39        0.57      0.26 o 
   6  -1   1       29.27       24.71      1.12 o 
   7  -1   1        4.58        4.17      0.91 o 
   8  -1   1       14.15       13.40      1.12 o 
   9  -1   1        1.66        0.19      0.46 o 
  10  -1   1        1.54        3.47      0.76 o 
 -10   0   1        0.00        0.81      0.69 o 
  -9   0   1       35.61       41.03      2.68 o 
  -8   0   1       21.07       18.47      1.86 o 
  -7   0   1       59.54       52.16      2.62 o 
  -6   0   1       13.43       19.40      1.65 o 
  -5   0   1      140.36      116.09      3.26 o 
  -4   0   1      315.35      322.92      5.22 o 
  -3   0   1       92.15      104.34      2.48 o 
  -2   0   1       14.90       10.67      0.40 o 
  -1   0   1      477.19      504.27      3.65 o 
   0   0   1      108.45      108.97      1.66 o 
   1   0   1       14.83       17.71      0.36 o 
   2   0   1      554.10      564.67      3.40 o 
   3   0   1      720.07      880.44      6.28 o 
   4   0   1       46.15       44.39      1.93 o 
   5   0   1     1273.17     1311.33     16.69 o 
   6   0   1       44.53       49.28      1.54 o 
   7   0   1      615.50      628.09      6.71 o 
   8   0   1        5.83        6.83      0.88 o 
   9   0   1        2.42        5.37      2.06 o 
  10   0   1        5.59        4.90      1.20 o 
 -10   1   1        0.05        1.01      0.53 o 
  -9   1   1       28.88       34.62      1.69 o 
  -8   1   1       37.49       38.33      2.38 o 
  -7   1   1       61.69       66.12      2.87 o 
  -6   1   1       40.09       38.22      2.06 o 
  -5   1   1       14.06       15.18      1.32 o 
  -4   1   1        7.05        7.55      0.88 o 
  -3   1   1     2701.27     2885.41     25.13 o 
  -2   1   1     5686.28     5447.65     36.39 o 
  -1   1   1        0.06       -0.33      0.33 o 
   0   1   1      272.69      265.34      3.77 o 
   1   1   1      196.47      228.56      4.08 o 
   2   1   1     1286.22     1455.98     13.07 o 
   3   1   1     4000.02     4137.33     34.92 o 
   4   1   1     1251.86     1331.76     23.11 o 
   5   1   1     1451.34     1543.81     10.61 o 
   6   1   1      246.79      221.68      4.89 o 
   7   1   1      157.26      135.10      4.09 o 
   8   1   1        0.61        2.00      0.57 o 
   9   1   1       36.75       30.68      2.34 o 
  10   1   1        3.63        4.36      1.11 o 
 -10   2   1        0.03        0.44      0.49 o 
  -9   2   1       12.50       13.90      2.79 o 
  -8   2   1        6.96        7.62      1.48 o 
  -7   2   1       13.31       13.56      1.05 o 
  -6   2   1       16.16       20.27      1.10 o 
  -5   2   1      197.73      183.28      3.85 o 
  -4   2   1       97.00      114.79      1.49 o 
  -3   2   1        2.50        0.51      0.26 o 
  -2   2   1      465.76      462.03      3.54 o 
  -1   2   1     1124.77     1286.16      8.45 o 
   0   2   1     1497.42     1589.49      8.15 o 
   1   2   1     1032.76     1139.48      7.72 o 
   2   2   1      477.26      481.52      5.05 o 
   3   2   1      148.20      146.21      3.47 o 
   4   2   1      366.25      349.34      3.49 o 
   5   2   1      170.16      173.80      2.39 o 
   6   2   1       27.93       21.43      1.62 o 
   7   2   1       19.41       16.49      1.72 o 
   8   2   1        0.06        1.44      0.85 o 
   9   2   1       10.70       10.83      1.73 o 
  10   2   1        1.47        2.93      0.99 o 
  -9   3   1        6.84        5.38      1.28 o 
  -8   3   1        7.74        9.76      1.01 o 
  -7   3   1       18.59       13.87      1.06 o 
  -6   3   1      238.17      246.74      3.69 o 
  -5   3   1      133.50      135.20      2.41 o 
  -4   3   1       43.40       45.65      1.42 o 
  -3   3   1       93.51       90.50      1.41 o 
  -2   3   1        0.90        2.83      0.26 o 
  -1   3   1       67.39       62.34      1.20 o 
   0   3   1      119.91      125.26      1.23 o 
   1   3   1     1518.52     1602.71     10.44 o 
   2   3   1     1205.86     1217.57      8.51 o 
   3   3   1       28.01       28.88      0.94 o 
   4   3   1       35.63       32.13      1.44 o 
   5   3   1       34.57       30.95      1.09 o 
   6   3   1       37.63       32.40      2.06 o 
   7   3   1       51.59       44.26      2.52 o 
   8   3   1       32.57       34.58      2.43 o 
   9   3   1        8.31       13.96      1.92 o 
  -9   4   1        6.22        6.52      1.48 o 
  -8   4   1       44.24       38.51      2.67 o 
  -7   4   1        0.90        1.14      0.85 o 
  -6   4   1      283.50      265.43      6.17 o 
  -5   4   1        8.52       10.62      0.77 o 
  -4   4   1      136.63      140.95      1.76 o 
  -3   4   1      300.65      282.21      2.45 o 
  -2   4   1      114.96      163.35      1.56 o 
  -1   4   1        6.29        5.85      0.58 o 
   0   4   1      194.79      255.06      2.11 o 
   1   4   1     1479.85     1528.64     10.36 o 
   2   4   1      222.46      265.35      3.07 o 
   3   4   1      665.27      705.22      6.12 o 
   4   4   1      229.76      221.36      3.07 o 
   5   4   1        1.81        4.25      0.59 o 
   6   4   1       40.87       31.99      2.09 o 
   7   4   1       97.61      102.82      3.94 o 
   8   4   1        0.60        0.10      0.80 o 
   9   4   1        0.08       -0.33      0.84 o 
  -9   5   1        3.21        4.96      1.36 o 
  -8   5   1        2.53        1.56      0.94 o 
  -7   5   1       19.05       15.75      1.90 o 
  -6   5   1        1.38        2.47      0.91 o 
  -5   5   1       23.81       23.36      2.79 o 
  -4   5   1      581.42      608.41      6.09 o 
  -3   5   1       24.88       21.50      1.01 o 
  -2   5   1       17.43       21.95      0.98 o 
  -1   5   1      682.87      789.90      6.86 o 
   0   5   1        0.29        1.57      0.25 o 
   1   5   1      466.50      546.41      4.91 o 
   2   5   1       30.25       32.82      3.37 o 
   3   5   1        0.74        3.63      0.56 o 
   4   5   1      481.16      485.75     12.28 o 
   5   5   1        2.06        3.23      0.61 o 
   6   5   1       60.81       57.52      2.82 o 
   7   5   1        9.99        6.31      1.41 o 
   8   5   1        0.00        2.18      1.02 o 
  -8   6   1        0.02       -0.36      0.75 o 
  -7   6   1        1.06        0.23      0.74 o 
  -6   6   1       15.13       21.50      2.09 o 
  -5   6   1        9.73        9.30      0.87 o 
  -4   6   1        6.82       11.42      0.99 o 
  -3   6   1       67.77       69.59      1.92 o 
  -2   6   1      189.06      172.11      2.97 o 
  -1   6   1       51.42       46.74      1.50 o 
   0   6   1       96.20       99.04      3.18 o 
   1   6   1        1.39        1.59      0.38 o 
   2   6   1      155.45      158.37      2.63 o 
   3   6   1      586.99      604.54      6.14 o 
   4   6   1       49.20       39.36      1.49 o 
   5   6   1        0.51        0.84      0.43 o 
   6   6   1        9.12       10.08      1.53 o 
   7   6   1       21.04       22.68      2.21 o 
   8   6   1       13.91       17.82      2.21 o 
  -8   7   1        2.98        3.06      1.05 o 
  -7   7   1        8.81       12.82      1.86 o 
  -6   7   1       13.53       15.36      1.90 o 
  -5   7   1       13.97       15.93      1.18 o 
  -4   7   1        4.83        3.08      0.61 o 
  -3   7   1      314.41      299.89      4.44 o 
  -2   7   1        3.81        1.63      0.48 o 
  -1   7   1       26.03       25.28      1.24 o 
   0   7   1       96.93       91.64      3.32 o 
   1   7   1      146.04      146.59      4.36 o 
   2   7   1       60.24       66.71      3.02 o 
   3   7   1       15.23       12.87      0.98 o 
   4   7   1        5.62        5.43      0.78 o 
   5   7   1        7.52        7.29      0.98 o 
   6   7   1       21.29       20.56      2.01 o 
   7   7   1       18.54       25.06      2.37 o 
  -7   8   1       15.89       16.91      2.23 o 
  -6   8   1        4.77        8.36      1.66 o 
  -5   8   1       15.21       20.21      2.89 o 
  -4   8   1       69.47       49.68      1.90 o 
  -3   8   1       30.68       27.93      1.43 o 
  -2   8   1        2.95        0.27      0.42 o 
  -1   8   1       88.81       67.91      3.08 o 
   0   8   1        3.51        4.20      1.06 o 
   1   8   1       15.27       15.87      1.82 o 
   2   8   1       44.67       42.44      2.54 o 
   3   8   1       17.36       15.68      1.87 o 
   4   8   1       83.56       89.56      3.74 o 
   5   8   1        4.27        6.55      1.30 o 
  -6   9   1        5.73        7.94      1.58 o 
  -5   9   1        3.84        5.22      0.89 o 
  -4   9   1       32.74       32.35      1.70 o 
  -3   9   1       36.04       39.46      1.85 o 
  -2   9   1       10.22        6.77      1.00 o 
  -1   9   1        1.40        1.45      0.88 o 
   0   9   1       26.72       19.87      2.12 o 
   1   9   1       45.11       50.30      2.97 o 
   2   9   1        2.83        4.02      1.09 o 
   3   9   1       51.86       58.17      3.22 o 
   4   9   1        8.56        9.23      1.60 o 
  -4  10   1        2.23       -0.02      0.52 o 
  -3  10   1        0.00        0.96      0.60 o 
  -2  10   1        0.48        3.42      1.13 o 
  -1  10   1        0.13        1.36      0.91 o 
   0  10   1       33.05       33.31      2.54 o 
   1  10   1        1.65        1.28      0.59 o 
   2  10   1        1.42        2.92      0.98 o 
   3  10   1        5.28        5.55      1.25 o 
  -2  -9   2        2.61        3.55      1.05 o 
  -1  -9   2        1.11        0.65      0.55 o 
   0  -9   2        0.67        2.55      0.89 o 
   1  -9   2       12.19       15.04      2.04 o 
   2  -9   2        5.81        9.54      1.80 o 
   3  -9   2        4.00        7.23      1.58 o 
  -3  -8   2        0.86        0.66      0.68 o 
  -2  -8   2        0.03        0.19      0.53 o 
  -1  -8   2        0.28        1.67      0.76 o 
   0  -8   2       21.82       27.68      2.21 o 
   1  -8   2       17.47       19.48      2.13 o 
   2  -8   2        2.87        2.91      1.16 o 
   3  -8   2       15.78       17.31      2.15 o 
   4  -8   2       14.63       12.66      1.93 o 
   5  -8   2        0.43        0.19      0.89 o 
   6  -8   2        0.88        0.82      0.89 o 
  -4  -7   2        0.02        0.61      0.55 o 
  -3  -7   2       24.51       34.86      2.35 o 
  -2  -7   2        0.27        0.65      0.66 o 
  -1  -7   2       56.86       53.84      2.87 o 
   0  -7   2       10.29        8.75      1.47 o 
   1  -7   2        2.29        1.46      0.86 o 
   2  -7   2        6.05        6.26      1.36 o 
   3  -7   2       17.06       18.46      2.01 o 
   4  -7   2        7.11        7.49      1.28 o 
   5  -7   2        0.48        1.31      0.57 o 
   6  -7   2       12.06       12.80      1.27 o 
   7  -7   2       11.36       10.30      1.84 o 
  -6  -6   2        2.41        0.80      0.93 o 
  -5  -6   2       11.25       10.46      1.55 o 
  -4  -6   2        1.75        1.90      0.65 o 
  -3  -6   2      337.84      368.20      7.43 o 
  -2  -6   2       39.54       37.47      2.27 o 
  -1  -6   2      175.28      177.60      4.96 o 
   0  -6   2      114.62      119.66      4.05 o 
   1  -6   2      169.12      177.28      4.99 o 
   2  -6   2        5.20        5.21      1.17 o 
   3  -6   2      326.90      327.08      6.97 o 
   4  -6   2       49.18       42.81      1.79 o 
   5  -6   2       31.97       29.84      1.53 o 
   6  -6   2        3.81        7.67      1.20 o 
   7  -6   2        3.77        2.69      1.05 o 
   8  -6   2        1.50        2.53      1.06 o 
  -7  -5   2        6.67        4.24      1.30 o 
  -6  -5   2        0.57        0.76      0.85 o 
  -5  -5   2       83.69       81.55      3.40 o 
  -4  -5   2       43.57       50.21      1.73 o 
  -3  -5   2      325.26      338.35      4.49 o 
  -2  -5   2       25.73       27.33      2.87 o 
  -1  -5   2      946.84      974.63      8.17 o 
   0  -5   2        0.06       -0.19      0.47 o 
   1  -5   2      254.90      252.07      5.58 o 
   2  -5   2        1.91        4.03      1.02 o 
   3  -5   2       70.18       71.61      2.38 o 
   4  -5   2      253.26      241.55      5.37 o 
   5  -5   2       62.64       55.50      1.92 o 
   6  -5   2       32.53       32.52      1.51 o 
   7  -5   2       36.05       31.73      2.40 o 
   8  -5   2        3.91        3.93      1.24 o 
  -8  -4   2        0.08        0.43      0.87 o 
  -7  -4   2        9.20       11.54      1.77 o 
  -6  -4   2       51.08       51.67      2.88 o 
  -5  -4   2        0.08        0.09      0.69 o 
  -4  -4   2       92.24       88.70      2.14 o 
  -3  -4   2       47.84       41.16      1.43 o 
  -2  -4   2      126.72      119.09      2.31 o 
  -1  -4   2      182.10      175.67      5.44 o 
   0  -4   2       40.95       32.44      1.06 o 
   1  -4   2        0.00        0.16      0.24 o 
   2  -4   2       24.72       21.17      1.51 o 
   3  -4   2       73.54       65.61      3.64 o 
   4  -4   2       12.91       15.73      1.99 o 
   5  -4   2       89.99       90.56      2.27 o 
   6  -4   2      118.20      113.47      2.60 o 
   7  -4   2       11.41        7.25      1.43 o 
   8  -4   2       11.18       11.42      1.74 o 
   9  -4   2        1.48        1.81      0.85 o 
  -8  -3   2        2.15        1.00      1.07 o 
  -7  -3   2       41.78       42.26      2.69 o 
  -6  -3   2       54.63       48.42      2.70 o 
  -5  -3   2       26.42       39.63      2.29 o 
  -4  -3   2       25.08       24.85      1.26 o 
  -3  -3   2       27.75       30.26      1.15 o 
  -2  -3   2      139.49      149.63      2.39 o 
  -1  -3   2        7.21       11.62      0.70 o 
   0  -3   2       87.47       76.69      1.48 o 
   1  -3   2      629.45      687.73      5.44 o 
   2  -3   2       22.91       19.55      0.95 o 
   3  -3   2       94.59       87.44      1.29 o 
   4  -3   2       62.78       59.23      1.15 o 
   5  -3   2       32.68       34.21      1.33 o 
   6  -3   2        1.58        2.12      0.51 o 
   7  -3   2        2.94        2.99      0.96 o 
   8  -3   2        1.28        0.72      0.66 o 
   9  -3   2        8.62        6.75      1.37 o 
  -9  -2   2       16.25       13.75      1.96 o 
  -8  -2   2        1.67        0.17      0.68 o 
  -7  -2   2        6.51        5.26      1.36 o 
  -6  -2   2       22.02       16.05      1.72 o 
  -5  -2   2       68.18       61.95      2.66 o 
  -4  -2   2     1258.42     1336.48      9.96 o 
  -3  -2   2        0.44        0.48      0.32 o 
  -2  -2   2       84.81       84.08      1.64 o 
  -1  -2   2       25.86       36.72      1.05 o 
   0  -2   2     1909.48     1882.68     16.64 o 
   1  -2   2        1.35        0.47      0.54 o 
   2  -2   2      762.82      747.41      4.79 o 
   3  -2   2       27.03       23.64      0.70 o 
   4  -2   2      938.81     1007.99      6.41 o 
   5  -2   2       90.88       89.45      1.51 o 
   6  -2   2       91.15       97.19      2.90 o 
   7  -2   2       12.66       10.36      0.89 o 
   8  -2   2        7.63        5.73      1.17 o 
   9  -2   2        4.55        4.88      1.18 o 
  10  -2   2        0.43        0.76      0.75 o 
  -9  -1   2        0.53       -0.58      0.58 o 
  -8  -1   2        0.04        1.25      0.91 o 
  -7  -1   2       60.44       63.30      3.08 o 
  -6  -1   2      114.82      104.07      3.66 o 
  -5  -1   2      306.19      336.82      6.32 o 
  -4  -1   2       84.03       94.00      1.61 o 
  -3  -1   2       92.17      113.19      3.31 o 
  -2  -1   2       91.87      106.62      1.68 o 
  -1  -1   2     2624.21     2545.25     19.10 o 
   0  -1   2     2781.87     2900.49     25.73 o 
   1  -1   2     1155.38     1158.98      7.93 o 
   2  -1   2       86.29       77.71      1.10 o 
   3  -1   2     2882.81     3111.93     15.85 o 
   4  -1   2      182.38      212.03      2.23 o 
   5  -1   2      126.58      120.80      1.75 o 
   6  -1   2       46.04       48.80      1.51 o 
   7  -1   2        8.58       10.89      0.91 o 
   8  -1   2       29.31       27.49      1.55 o 
   9  -1   2        2.56        4.01      0.71 o 
  -9   0   2        4.36        6.45      1.39 o 
  -8   0   2        8.13        9.48      1.56 o 
  -7   0   2      104.31      102.28      3.77 o 
  -6   0   2       26.96       26.26      1.89 o 
  -5   0   2        1.71        2.76      0.83 o 
  -4   0   2       14.30        8.74      0.83 o 
  -3   0   2      505.89      523.59      6.91 o 
  -2   0   2     1185.17     1221.06      8.33 o 
  -1   0   2      104.84      132.78      1.69 o 
   0   0   2     4550.12     4406.15     43.09 o 
   1   0   2     1485.73     1511.71     20.99 o 
   2   0   2     1198.46     1228.18      6.96 o 
   3   0   2      459.89      515.52      3.56 o 
   4   0   2      721.14      810.34      5.23 o 
   5   0   2       28.00       31.98      0.89 o 
   6   0   2       43.62       47.56      2.53 o 
   7   0   2        7.58        7.86      1.25 o 
   8   0   2       57.32       54.76      1.89 o 
   9   0   2       30.86       30.29      1.54 o 
  -9   1   2        0.74        0.21      0.75 o 
  -8   1   2       13.64       18.34      1.90 o 
  -7   1   2       21.80       23.23      1.90 o 
  -6   1   2       70.95       63.17      2.67 o 
  -5   1   2        1.23        0.73      0.68 o 
  -4   1   2      207.49      190.13      3.96 o 
  -3   1   2       98.65       92.16      1.25 o 
  -2   1   2      170.18      163.13      1.78 o 
  -1   1   2     4975.24     4601.96     45.22 o 
   0   1   2     2791.35     2743.32     23.13 o 
   1   1   2     2804.98     2797.37     35.73 o 
   2   1   2     2357.06     2384.69     12.24 o 
   3   1   2      376.38      333.38      2.82 o 
   4   1   2      285.46      315.21      2.67 o 
   5   1   2      181.17      173.04      1.99 o 
   6   1   2        5.19        7.34      0.71 o 
   7   1   2      372.73      386.81      4.88 o 
   8   1   2       48.83       38.78      1.61 o 
   9   1   2       15.67       14.33      1.82 o 
  10   1   2       15.29       22.55      2.28 o 
  -9   2   2       10.69       10.00      2.17 o 
  -8   2   2       14.23        9.90      1.51 o 
  -7   2   2       14.05       12.64      1.50 o 
  -6   2   2       15.22       15.73      1.44 o 
  -5   2   2       20.62       18.86      1.43 o 
  -4   2   2     1534.98     1629.15     16.31 o 
  -3   2   2      221.86      224.55      2.29 o 
  -2   2   2     1901.56     1953.10     25.85 o 
  -1   2   2       38.32       23.65      0.92 o 
   0   2   2     1687.31     1812.60     17.41 o 
   1   2   2        8.32        9.18      0.51 o 
   2   2   2     1866.47     2040.66     13.00 o 
   3   2   2        2.70        5.64      0.33 o 
   4   2   2      136.44      124.21      1.76 o 
   5   2   2      311.24      313.21      7.00 o 
   6   2   2        0.09       -0.05      0.30 o 
   7   2   2       25.18       18.87      1.75 o 
   8   2   2       11.30       13.84      1.70 o 
   9   2   2       62.99       69.14      3.50 o 
  10   2   2        5.11        6.46      1.41 o 
  -9   3   2        1.81        3.68      1.17 o 
  -8   3   2        2.85        1.81      0.59 o 
  -7   3   2       30.62       27.68      1.40 o 
  -6   3   2       82.07       74.23      2.69 o 
  -5   3   2      133.88      133.93      3.33 o 
  -4   3   2      288.51      299.47      3.38 o 
  -3   3   2      420.42      477.16      4.07 o 
  -2   3   2      188.54      203.35      2.24 o 
  -1   3   2       55.45       36.50      1.27 o 
   0   3   2       18.51       26.86      0.82 o 
   1   3   2      130.09      155.89      1.53 o 
   2   3   2        4.99        4.44      0.42 o 
   3   3   2     1307.56     1380.91      9.79 o 
   4   3   2        2.45        2.41      0.43 o 
   5   3   2       46.25       47.23      1.84 o 
   6   3   2        2.40        2.51      0.82 o 
   7   3   2       32.96       34.52      2.25 o 
   8   3   2        9.18       12.75      1.70 o 
   9   3   2        7.64       13.89      1.87 o 
  -9   4   2        0.74        1.13      0.83 o 
  -8   4   2       13.26       11.90      1.76 o 
  -7   4   2       62.59       62.51      3.18 o 
  -6   4   2       67.09       67.87      3.25 o 
  -5   4   2       66.38       67.13      2.51 o 
  -4   4   2       76.82       75.17      2.38 o 
  -3   4   2      150.85      141.25      1.71 o 
  -2   4   2      992.58      963.88      5.84 o 
  -1   4   2     1490.62     1581.93     11.58 o 
   0   4   2      935.48     1009.77      5.87 o 
   1   4   2       42.77       44.33      1.10 o 
   2   4   2      682.56      688.96      7.34 o 
   3   4   2        0.05        1.98      0.42 o 
   4   4   2      186.36      211.04      2.98 o 
   5   4   2       23.35       18.59      0.98 o 
   6   4   2      124.98      144.17      4.28 o 
   7   4   2       10.66       12.97      1.66 o 
   8   4   2       32.43       30.14      2.41 o 
   9   4   2        6.26        8.95      1.61 o 
  -9   5   2        2.38        1.70      0.96 o 
  -8   5   2       31.08       27.99      2.38 o 
  -7   5   2        0.01       -0.47      0.47 o 
  -6   5   2        4.87        5.20      1.16 o 
  -5   5   2        1.91        2.87      0.88 o 
  -4   5   2        1.05        2.75      0.65 o 
  -3   5   2       12.03       15.41      0.61 o 
  -2   5   2      128.09      104.02      1.62 o 
  -1   5   2      434.84      483.29      4.76 o 
   0   5   2      119.68      150.94      2.34 o 
   1   5   2     1998.51     2188.29     14.47 o 
   2   5   2       32.53       25.25      1.52 o 
   3   5   2      574.77      675.80      6.22 o 
   4   5   2        0.35        0.44      0.35 o 
   5   5   2       60.71       54.87      1.65 o 
   6   5   2      159.62      153.99      4.54 o 
   7   5   2        0.49        0.30      0.72 o 
   8   5   2       32.98       39.75      2.71 o 
   9   5   2        0.78        1.00      1.01 o 
  -8   6   2        0.22        1.69      0.74 o 
  -7   6   2        0.09       -0.09      0.61 o 
  -6   6   2       19.65       20.14      2.05 o 
  -5   6   2       33.50       36.46      2.29 o 
  -4   6   2      267.20      289.99      4.09 o 
  -3   6   2       23.04       32.45      1.28 o 
  -2   6   2       35.39       41.90      1.39 o 
  -1   6   2      114.71      120.62      3.04 o 
   0   6   2       49.75       48.44      2.28 o 
   1   6   2       89.98       98.04      1.87 o 
   2   6   2        3.30        8.15      0.70 o 
   3   6   2        4.79        3.66      0.68 o 
   4   6   2       18.97       22.08      1.14 o 
   5   6   2       46.30       40.90      1.54 o 
   6   6   2        8.52        8.02      1.35 o 
   7   6   2       11.66        7.74      1.50 o 
   8   6   2       11.62        7.93      1.59 o 
  -8   7   2        0.01        0.58      0.74 o 
  -7   7   2        7.40        8.95      1.63 o 
  -6   7   2        1.72        1.93      0.90 o 
  -5   7   2       31.84       34.63      2.28 o 
  -4   7   2        0.09       -0.26      0.35 o 
  -3   7   2       60.76       57.32      1.82 o 
  -2   7   2       23.23       22.39      1.15 o 
  -1   7   2      108.89       97.39      2.26 o 
   0   7   2       14.34       12.88      1.31 o 
   1   7   2      163.90      166.69      4.64 o 
   2   7   2      294.56      281.34      3.80 o 
   3   7   2       57.39       56.95      1.95 o 
   4   7   2      148.97      150.50      2.99 o 
   5   7   2        1.09        2.12      0.53 o 
   6   7   2       12.25       11.30      1.56 o 
   7   7   2        0.36        1.05      0.89 o 
  -7   8   2        2.99        2.45      0.92 o 
  -6   8   2        6.45       11.21      1.77 o 
  -5   8   2        0.01        2.10      0.85 o 
  -4   8   2       10.65        7.80      0.94 o 
  -3   8   2       10.09        9.39      0.99 o 
  -2   8   2       84.06       90.29      2.41 o 
  -1   8   2       18.91       21.27      1.25 o 
   0   8   2       13.34       10.29      1.53 o 
   1   8   2       98.99       93.97      3.75 o 
   2   8   2       13.74       14.55      1.75 o 
   3   8   2      154.34      151.26      4.78 o 
   4   8   2       29.00       30.96      2.19 o 
   5   8   2       30.67       31.14      1.50 o 
   6   8   2        1.34        1.43      0.91 o 
   7   8   2        8.40        8.38      1.59 o 
  -6   9   2        0.20        1.60      0.90 o 
  -5   9   2        3.21        3.99      1.15 o 
  -4   9   2        2.02        3.07      1.23 o 
  -3   9   2        3.22        5.19      0.88 o 
  -2   9   2        0.55        0.13      0.44 o 
  -1   9   2       37.17       29.83      2.28 o 
   0   9   2        0.02       -0.56      0.56 o 
   1   9   2       51.00       51.93      2.96 o 
   2   9   2        8.96        9.75      1.59 o 
   3   9   2        6.45        6.13      1.29 o 
   4   9   2       10.44       10.13      1.64 o 
   5   9   2        1.48        3.01      0.98 o 
  -4  10   2        3.13        1.65      0.67 o 
  -3  10   2        2.56        2.87      0.69 o 
  -2  10   2        0.39        0.18      0.69 o 
  -1  10   2        6.75        9.54      1.75 o 
   0  10   2        0.19        0.04      0.76 o 
   1  10   2       29.89       26.88      2.27 o 
   2  10   2       29.31       36.90      2.66 o 
   3  10   2        1.16        0.94      0.66 o 
   4  10   2        5.90        7.17      1.43 o 
  -2  11   2        1.84        6.17      1.48 o 
  -1  11   2        0.00       -0.66      0.66 o 
   0  11   2        4.94        8.45      1.75 o 
   1  11   2        9.83       14.34      2.09 o 
  -2  -8   3        1.50        1.85      0.78 o 
  -1  -8   3       21.18       29.11      2.36 o 
   0  -8   3       33.72       30.23      2.42 o 
   1  -8   3        1.41        1.61      0.69 o 
   2  -8   3        0.23        1.50      0.97 o 
   3  -8   3        0.25       -0.64      0.68 o 
   4  -8   3        0.09        0.09      0.85 o 
   5  -8   3        0.28        0.00      0.72 o 
  -3  -7   3       12.09       12.96      1.79 o 
  -2  -7   3       65.08       57.74      3.10 o 
  -1  -7   3        0.49        1.86      0.81 o 
   0  -7   3        9.70        8.68      1.53 o 
   1  -7   3       33.48       38.29      2.60 o 
   2  -7   3       31.62       32.59      2.55 o 
   3  -7   3        3.37        2.46      0.97 o 
   4  -7   3        5.53        6.14      1.44 o 
   5  -7   3        1.08        0.87      0.81 o 
   6  -7   3        2.93        5.17      0.90 o 
  -5  -6   3       10.36       11.94      1.70 o 
  -3  -6   3       18.36       20.98      1.96 o 
  -2  -6   3       25.41       20.32      1.96 o 
  -1  -6   3       17.80       17.30      1.88 o 
   0  -6   3        6.20        8.56      1.47 o 
   1  -6   3       88.16       81.61      3.52 o 
   2  -6   3       42.92       42.48      2.60 o 
   3  -6   3       24.09       29.84      2.23 o 
   4  -6   3      242.55      249.62      6.41 o 
   5  -6   3        0.14       -0.16      0.52 o 
   6  -6   3       17.28       17.93      1.45 o 
   7  -6   3       10.73        8.62      1.68 o 
  -6  -5   3       18.28       13.36      1.85 o 
  -5  -5   3        4.20        3.53      1.14 o 
  -4  -5   3        3.74        4.03      1.07 o 
  -3  -5   3        1.74        2.85      0.62 o 
  -2  -5   3       14.46       13.24      1.01 o 
  -1  -5   3        0.45       -0.52      0.53 o 
   0  -5   3      122.77      130.86      4.17 o 
   1  -5   3        6.73        5.73      1.17 o 
   2  -5   3      256.67      245.09      5.91 o 
   3  -5   3       54.03       48.75      2.66 o 
   4  -5   3      102.05      109.45      2.80 o 
   5  -5   3        0.90        0.17      0.46 o 
   6  -5   3       64.54       62.58      2.19 o 
   7  -5   3        3.33        2.76      1.09 o 
   8  -5   3        0.50        0.05      0.74 o 
  -7  -4   3        1.20        2.95      1.23 o 
  -6  -4   3        0.49        1.67      1.00 o 
  -5  -4   3       92.49       94.11      3.66 o 
  -4  -4   3        0.05        0.92      0.75 o 
  -3  -4   3      210.73      227.28      4.43 o 
  -2  -4   3        0.02        0.33      0.47 o 
  -1  -4   3        5.98       14.45      0.95 o 
   0  -4   3      190.54      187.91      2.81 o 
   1  -4   3      206.43      203.26      4.98 o 
   2  -4   3      284.02      268.25      5.83 o 
   3  -4   3        5.80        4.88      1.09 o 
   4  -4   3      156.37      151.07      3.12 o 
   5  -4   3        3.71        3.91      0.91 o 
   6  -4   3       17.53       15.66      1.30 o 
   7  -4   3        6.60        8.18      1.47 o 
   8  -4   3        1.45        1.13      0.88 o 
   9  -4   3        0.79        0.30      0.72 o 
  -8  -3   3        1.15        1.06      1.04 o 
  -7  -3   3        8.89        9.54      1.69 o 
  -6  -3   3       57.34       60.96      3.08 o 
  -5  -3   3        1.03        1.28      0.85 o 
  -4  -3   3       63.90       67.64      1.85 o 
  -3  -3   3       58.97       51.98      1.59 o 
  -2  -3   3      149.60      145.41      2.58 o 
  -1  -3   3      146.14      149.67      4.11 o 
   0  -3   3       35.81       31.47      1.10 o 
   1  -3   3        0.26       -0.48      0.48 o 
   2  -3   3        0.59        1.76      0.72 o 
   3  -3   3      102.12       89.88      1.46 o 
   4  -3   3      138.42      123.35      2.59 o 
   5  -3   3        3.09        1.77      0.53 o 
   6  -3   3        8.84       10.44      1.25 o 
   7  -3   3       49.67       40.56      2.43 o 
   8  -3   3        5.19        6.03      1.27 o 
   9  -3   3        0.26        0.25      0.68 o 
  -8  -2   3       37.69       37.08      2.81 o 
  -7  -2   3       21.17       26.09      2.36 o 
  -6  -2   3       19.30       21.32      1.95 o 
  -5  -2   3        8.21        9.13      1.41 o 
  -4  -2   3        0.68        0.51      0.38 o 
  -3  -2   3        7.51       14.17      0.87 o 
  -2  -2   3       43.31       44.59      1.34 o 
  -1  -2   3      408.48      489.59      4.73 o 
   0  -2   3       56.78       61.47      1.43 o 
   1  -2   3     1155.73     1199.85     13.43 o 
   2  -2   3      114.16      118.83      2.13 o 
   3  -2   3      451.18      495.27      3.96 o 
   4  -2   3        2.08        2.17      0.38 o 
   5  -2   3       92.22       89.63      1.62 o 
   6  -2   3       14.78       12.80      0.75 o 
   7  -2   3        2.66        2.06      0.82 o 
   8  -2   3        0.02        0.52      0.60 o 
   9  -2   3        2.51        2.26      0.87 o 
  10  -2   3        0.72        0.38      0.72 o 
  -9  -1   3        6.29        8.75      1.64 o 
  -8  -1   3        1.85        1.94      0.99 o 
  -7  -1   3      197.22      199.03      5.67 o 
  -6  -1   3       33.16       24.66      1.93 o 
  -5  -1   3        4.89        3.29      1.02 o 
  -4  -1   3        4.70        8.26      1.15 o 
  -3  -1   3        1.92        0.37      0.45 o 
  -2  -1   3      860.44      849.05      8.70 o 
  -1  -1   3     1063.85     1167.12      9.39 o 
   0  -1   3     3422.13     3571.79     32.02 o 
   1  -1   3     1730.80     1784.92     17.87 o 
   2  -1   3      357.34      378.11      5.26 o 
   3  -1   3      132.09      148.03      1.84 o 
   4  -1   3      101.23       84.27      1.47 o 
   5  -1   3        9.69        8.06      0.60 o 
   6  -1   3      218.68      222.13      2.73 o 
   7  -1   3        0.65        0.48      0.85 o 
   8  -1   3       14.77       15.43      1.93 o 
   9  -1   3        0.06        0.52      1.25 o 
  -9   0   3        8.02        8.08      1.52 o 
  -8   0   3       26.83       34.40      2.46 o 
  -7   0   3        0.15       -0.60      0.60 o 
  -6   0   3       14.30        8.49      1.39 o 
  -5   0   3        1.81       -0.18      0.61 o 
  -4   0   3        5.54        3.82      0.90 o 
  -3   0   3        0.04        0.23      0.40 o 
  -2   0   3        4.74        5.95      0.54 o 
  -1   0   3      909.30      877.18      9.45 o 
   0   0   3     4152.84     4141.80     35.70 o 
   1   0   3        0.77        3.71      1.02 o 
   2   0   3      307.24      293.82      3.99 o 
   3   0   3      515.28      501.56      3.73 o 
   4   0   3      179.00      162.55      1.97 o 
   5   0   3      376.44      416.83      3.64 o 
   6   0   3       17.46       18.67      0.82 o 
   7   0   3      115.88      125.15      2.61 o 
   8   0   3       12.06       14.41      1.30 o 
   9   0   3        6.72        3.42      1.06 o 
  10   0   3        0.36        3.11      1.05 o 
  -9   1   3        0.00       -0.64      0.68 o 
  -8   1   3        7.35        6.53      1.42 o 
  -7   1   3        4.27        5.07      1.15 o 
  -6   1   3      156.75      154.21      4.40 o 
  -5   1   3       11.44       11.45      1.34 o 
  -4   1   3        0.01       -0.01      0.55 o 
  -3   1   3      199.35      169.63      2.21 o 
  -2   1   3      598.23      584.86      4.83 o 
  -1   1   3        0.14        0.04      0.38 o 
   0   1   3     1789.52     1814.53     16.69 o 
   1   1   3      873.55      873.21      6.45 o 
   2   1   3      344.35      368.31      3.55 o 
   3   1   3      146.54      121.59      1.48 o 
   4   1   3        0.91        2.34      0.56 o 
   5   1   3      301.64      312.69      2.95 o 
   6   1   3      129.50      117.87      1.83 o 
   7   1   3      329.45      325.31      4.37 o 
   8   1   3        0.00        1.07      0.72 o 
   9   1   3       26.43       25.42      2.06 o 
  10   1   3        7.73       11.73      1.75 o 
  -9   2   3        3.71        4.84      1.23 o 
  -8   2   3       17.51       13.61      1.75 o 
  -7   2   3      128.26      138.15      4.28 o 
  -6   2   3       10.11       10.31      1.36 o 
  -5   2   3        3.84        3.84      0.96 o 
  -4   2   3      560.76      581.10      7.90 o 
  -3   2   3      360.58      331.27      3.25 o 
  -2   2   3        2.47        4.83      0.42 o 
  -1   2   3       82.26      101.23      2.24 o 
   0   2   3     1040.39      985.25     12.63 o 
   1   2   3     1243.29     1219.42     11.83 o 
   2   2   3      103.80      106.17      2.44 o 
   3   2   3      611.64      648.88      4.27 o 
   4   2   3      949.49      970.90      6.11 o 
   5   2   3       83.68       84.14      1.39 o 
   6   2   3       41.47       45.04      1.12 o 
   7   2   3       35.41       38.50      2.32 o 
   8   2   3        2.53        0.62      0.78 o 
   9   2   3      181.51      197.22      5.86 o 
  10   2   3        0.03        0.61      0.69 o 
  -9   3   3        0.00       -0.23      0.54 o 
  -8   3   3        2.31        2.82      1.05 o 
  -7   3   3       24.83       24.25      1.84 o 
  -6   3   3       79.43       76.77      2.91 o 
  -5   3   3        7.95        9.16      1.16 o 
  -4   3   3      268.08      261.02      4.41 o 
  -3   3   3      101.80      124.79      1.86 o 
  -2   3   3      540.27      550.48      6.50 o 
  -1   3   3       25.84       32.00      1.31 o 
   0   3   3      831.29      808.14      6.20 o 
   1   3   3      117.61      129.56      1.92 o 
   2   3   3      209.65      224.61      2.76 o 
   3   3   3      478.08      533.43      4.99 o 
   4   3   3        4.80        6.91      0.38 o 
   5   3   3        8.38        6.15      1.00 o 
   6   3   3      176.13      181.65      3.01 o 
   7   3   3       55.06       52.88      2.74 o 
   8   3   3        2.22        1.41      0.79 o 
   9   3   3        7.03        5.22      1.35 o 
  10   3   3        0.63        3.33      0.96 o 
  -9   4   3       10.06       10.00      1.77 o 
  -8   4   3        5.65        3.10      1.08 o 
  -7   4   3        1.99        1.98      2.06 o 
  -6   4   3       96.81       90.46      3.04 o 
  -5   4   3       12.97       12.86      1.23 o 
  -4   4   3        0.62        1.06      0.46 o 
  -3   4   3       18.45       22.28      1.27 o 
  -2   4   3       16.39       12.25      0.94 o 
  -1   4   3      199.44      205.70      2.60 o 
   0   4   3      471.12      504.06      3.55 o 
   1   4   3       17.13       12.36      0.42 o 
   2   4   3      300.95      298.90      3.43 o 
   3   4   3      220.27      199.22      2.82 o 
   4   4   3      175.74      146.90      2.48 o 
   5   4   3      265.64      275.35      3.70 o 
   6   4   3       43.85       38.33      1.42 o 
   7   4   3       58.17       61.07      3.01 o 
   8   4   3        0.26       -0.40      0.50 o 
   9   4   3        0.41        0.41      0.68 o 
  -9   5   3        7.99        6.26      1.53 o 
  -8   5   3       14.72       15.06      2.05 o 
  -7   5   3       63.64       55.57      3.11 o 
  -6   5   3        4.81        6.89      1.33 o 
  -5   5   3       54.73       52.08      2.65 o 
  -4   5   3       40.58       37.00      1.22 o 
  -3   5   3      591.72      601.22      4.52 o 
  -2   5   3      139.75      137.79      2.33 o 
  -1   5   3      127.32       94.17      1.81 o 
   0   5   3       51.05       66.86      1.13 o 
   1   5   3      548.61      559.07      5.09 o 
   2   5   3      368.50      371.73      4.11 o 
   3   5   3      397.46      404.54      4.48 o 
   4   5   3       65.37       66.89      1.87 o 
   5   5   3       16.90       13.07      0.93 o 
   6   5   3      276.32      245.25      5.80 o 
   7   5   3        0.31        0.27      0.85 o 
   8   5   3       26.11       20.92      2.23 o 
   9   5   3        0.73        1.65      0.99 o 
  -8   6   3       39.38       36.21      2.76 o 
  -7   6   3        0.27        1.14      0.78 o 
  -6   6   3      157.43      140.61      4.81 o 
  -5   6   3        0.69       -0.21      0.50 o 
  -4   6   3        2.70        1.02      0.54 o 
  -3   6   3        1.02        0.86      0.38 o 
  -2   6   3        0.02        0.10      0.40 o 
  -1   6   3      106.60      101.62      2.78 o 
   0   6   3      455.00      490.75      3.85 o 
   1   6   3      154.68      164.78      1.94 o 
   2   6   3       49.54       46.85      1.62 o 
   3   6   3      311.11      293.72      3.93 o 
   4   6   3      246.65      222.99      3.47 o 
   5   6   3       98.35       94.67      2.30 o 
   6   6   3       21.92       26.39      1.97 o 
   7   6   3       21.73       16.38      1.89 o 
   8   6   3        3.88        2.37      0.99 o 
  -8   7   3       25.15       22.64      2.53 o 
  -7   7   3        1.33        6.98      1.53 o 
  -6   7   3        0.86        1.44      0.82 o 
  -5   7   3       14.92       17.84      1.90 o 
  -4   7   3       60.47       46.49      3.35 o 
  -3   7   3       86.30       91.50      2.28 o 
  -2   7   3        0.73        2.96      0.56 o 
  -1   7   3       70.03       67.55      1.82 o 
   0   7   3       10.72        6.60      0.68 o 
   1   7   3       28.23       28.17      1.43 o 
   2   7   3       55.02       43.02      1.61 o 
   3   7   3       77.09       73.09      1.97 o 
   4   7   3       62.49       54.08      1.78 o 
   5   7   3        8.81        9.20      0.91 o 
   6   7   3       67.48       61.05      2.94 o 
   7   7   3       22.50       19.76      2.04 o 
   8   7   3        0.37        0.91      0.88 o 
  -7   8   3        0.12        0.16      0.58 o 
  -6   8   3        1.01        0.09      0.75 o 
  -5   8   3        1.72        2.74      0.96 o 
  -4   8   3       65.35       64.53      3.28 o 
  -3   8   3        4.60        3.68      0.76 o 
  -2   8   3       18.60       16.75      1.16 o 
  -1   8   3       67.55       66.04      2.18 o 
   0   8   3      183.08      194.91      5.29 o 
   1   8   3       28.37       22.99      1.82 o 
   2   8   3        5.00        4.52      1.05 o 
   3   8   3       10.96        9.95      1.49 o 
   4   8   3       64.91       64.93      2.56 o 
   5   8   3       20.24       23.90      1.33 o 
   6   8   3       28.67       24.55      2.00 o 
   7   8   3       18.12       20.83      2.15 o 
  -6   9   3        0.25        1.99      0.91 o 
  -5   9   3       19.27       17.38      2.05 o 
  -4   9   3       15.48       17.66      1.38 o 
  -3   9   3        2.72        9.56      1.03 o 
  -2   9   3        2.68        1.50      0.52 o 
  -1   9   3       76.73       59.66      3.12 o 
   0   9   3       84.56       72.92      3.46 o 
   1   9   3        4.42        3.19      0.99 o 
   2   9   3        2.16        4.30      1.09 o 
   3   9   3       56.50       61.30      3.18 o 
   4   9   3        9.47       10.67      1.70 o 
   5   9   3        1.19        2.07      0.80 o 
  -5  10   3        1.88        2.37      0.91 o 
  -4  10   3        1.07        2.40      0.66 o 
  -3  10   3        1.62        1.36      0.87 o 
  -2  10   3       12.11       10.30      1.71 o 
  -1  10   3        0.64        2.25      0.91 o 
   0  10   3        7.63       15.37      2.07 o 
   1  10   3       14.80       14.57      1.96 o 
   2  10   3       10.67       13.18      1.92 o 
   3  10   3        3.39        7.59      1.48 o 
   4  10   3        9.80        9.10      1.67 o 
  -3  11   3        3.97        8.41      1.67 o 
  -2  11   3        0.31        0.19      0.83 o 
  -1  11   3       16.19       13.89      2.12 o 
   0  11   3        4.60        5.40      1.42 o 
   1  11   3        2.95        1.79      0.75 o 
   2  11   3        0.66        2.24      0.84 o 
   0  -8   4       16.38       20.66      2.38 o 
   1  -8   4        0.23       -0.30      0.45 o 
   2  -8   4        8.71       11.86      2.03 o 
  -3  -7   4        1.80        2.26      0.85 o 
  -2  -7   4        0.07        2.07      0.82 o 
  -1  -7   4       14.07       17.04      2.09 o 
   0  -7   4        6.82       10.16      1.69 o 
   1  -7   4        0.30        1.34      0.84 o 
   2  -7   4        0.57        1.02      0.91 o 
   3  -7   4       47.67       46.49      3.11 o 
   4  -7   4        0.01       -0.60      0.60 o 
   5  -7   4        9.91       13.71      2.08 o 
  -3  -6   4       19.23       20.39      2.07 o 
  -2  -6   4       11.10       13.28      1.76 o 
  -1  -6   4       11.11       14.35      1.81 o 
   0  -6   4        0.14       -0.03      0.61 o 
   1  -6   4        1.84        1.15      0.78 o 
   2  -6   4       48.07       41.31      2.76 o 
   3  -6   4       24.01       24.25      2.37 o 
   4  -6   4       12.23       15.91      2.01 o 
   5  -6   4        0.16        0.69      0.84 o 
   6  -6   4       13.24       20.00      2.15 o 
   7  -6   4        8.22        8.31      1.76 o 
  -5  -5   4        3.56        2.78      1.06 o 
  -4  -5   4       39.61       44.31      2.60 o 
  -3  -5   4        0.13        0.75      1.35 o 
  -2  -5   4       19.58       19.85      1.90 o 
  -1  -5   4       75.54       69.19      3.20 o 
   0  -5   4        0.01       -0.03      0.60 o 
   1  -5   4      154.73      150.36      4.82 o 
   2  -5   4        3.02        3.55      1.13 o 
   3  -5   4       52.48       52.30      2.96 o 
   4  -5   4       44.18       42.71      2.67 o 
   5  -5   4       67.38       63.59      3.21 o 
   6  -5   4        0.31        1.26      0.61 o 
   7  -5   4       30.97       23.72      2.49 o 
   8  -5   4       11.83        9.68      1.82 o 
  -6  -4   4       11.90        9.10      1.59 o 
  -5  -4   4       18.12       19.56      1.99 o 
  -4  -4   4       63.76       62.11      2.97 o 
  -3  -4   4        9.62       12.53      1.03 o 
  -2  -4   4       35.59       32.45      1.43 o 
  -1  -4   4       14.86       15.03      1.03 o 
   0  -4   4        3.34        6.22      1.25 o 
   1  -4   4       38.23       33.46      2.19 o 
   2  -4   4       46.09       49.74      2.70 o 
   3  -4   4        1.18        1.77      0.92 o 
   4  -4   4        2.22        1.35      0.96 o 
   5  -4   4        8.02        9.22      1.07 o 
   6  -4   4      108.14      100.21      2.79 o 
   7  -4   4       21.02       18.67      2.07 o 
   8  -4   4       25.48       28.48      2.41 o 
  -7  -3   4       30.76       27.77      2.53 o 
  -6  -3   4        1.35        0.69      0.89 o 
  -5  -3   4      119.65      125.66      4.36 o 
  -4  -3   4        0.06       -0.02      0.72 o 
  -3  -3   4       75.60       65.01      2.81 o 
  -2  -3   4       24.35       21.59      1.15 o 
  -1  -3   4      152.38      127.46      2.48 o 
   0  -3   4       25.61       23.75      1.11 o 
   1  -3   4       85.42       76.66      3.04 o 
   2  -3   4        4.33        3.32      0.98 o 
   3  -3   4       51.66       47.86      2.51 o 
   4  -3   4      166.11      171.41      4.76 o 
   5  -3   4      144.21      139.34      3.06 o 
   6  -3   4        0.90        1.29      0.57 o 
   7  -3   4        5.09        3.60      1.09 o 
   8  -3   4       14.75       14.23      1.87 o 
   9  -3   4        0.02       -0.60      0.60 o 
  -8  -2   4        8.73       10.48      1.86 o 
  -7  -2   4        2.49        1.03      0.99 o 
  -6  -2   4       52.13       45.73      2.80 o 
  -5  -2   4       31.54       33.12      2.24 o 
  -4  -2   4        1.69        0.57      0.77 o 
  -3  -2   4       50.14       42.90      1.49 o 
  -2  -2   4      262.88      264.18      3.62 o 
  -1  -2   4       11.69       11.02      1.28 o 
   0  -2   4       35.31       26.52      1.77 o 
   1  -2   4      133.53      148.80      4.07 o 
   2  -2   4      297.87      257.71      5.53 o 
   3  -2   4       42.59       37.59      1.24 o 
   4  -2   4       22.87       16.45      0.80 o 
   5  -2   4       15.86       15.11      0.82 o 
   6  -2   4        1.38        1.07      0.51 o 
   7  -2   4        5.25        5.52      1.16 o 
   8  -2   4        0.07       -0.42      0.42 o 
   9  -2   4        1.98        1.94      0.94 o 
  -8  -1   4       15.52       19.13      2.18 o 
  -7  -1   4        4.86        4.54      1.30 o 
  -6  -1   4        4.22        7.96      1.47 o 
  -5  -1   4        0.17        0.19      0.75 o 
  -4  -1   4      185.26      193.75      4.82 o 
  -3  -1   4       62.82       63.54      1.67 o 
  -2  -1   4       54.37       44.73      1.40 o 
  -1  -1   4      145.60      133.60      2.35 o 
   0  -1   4       75.49       97.72      3.12 o 
   1  -1   4      715.22      692.35      9.47 o 
   2  -1   4        3.31        0.76      0.52 o 
   3  -1   4      565.45      629.54      5.89 o 
   4  -1   4      299.13      299.59      3.98 o 
   5  -1   4      256.01      278.13      3.14 o 
   6  -1   4       54.80       63.10      1.52 o 
   7  -1   4       25.92       29.34      1.78 o 
   8  -1   4       22.82       21.89      1.25 o 
  -8   0   4       19.42       21.01      2.18 o 
  -7   0   4        7.26        7.11      1.44 o 
  -6   0   4       10.85       14.17      1.66 o 
  -5   0   4       48.23       44.28      2.46 o 
  -4   0   4       47.15       37.14      2.07 o 
  -3   0   4        7.42        7.14      0.70 o 
  -2   0   4      838.85      834.87      7.06 o 
  -1   0   4        0.52        0.47      0.64 o 
   0   0   4      730.69      761.19      9.30 o 
   1   0   4        1.72        5.52      0.55 o 
   2   0   4       22.25       13.08      0.76 o 
   3   0   4       52.94       54.16      1.43 o 
   4   0   4      554.74      596.75      4.65 o 
   5   0   4      278.19      260.88      2.91 o 
   6   0   4        9.19        7.93      0.65 o 
   7   0   4      170.89      168.76      3.23 o 
   8   0   4       31.47       31.65      2.12 o 
   9   0   4       15.72       25.61      2.06 o 
  10   0   4        0.89        3.05      1.06 o 
  -8   1   4        4.19        7.77      1.51 o 
  -7   1   4        9.14       10.46      1.62 o 
  -6   1   4        0.27        0.28      0.72 o 
  -5   1   4       45.08       52.64      2.56 o 
  -4   1   4        3.09        2.16      0.75 o 
  -3   1   4      533.84      493.83      4.79 o 
  -2   1   4       89.77       92.97      1.81 o 
  -1   1   4      185.52      161.00      3.24 o 
   0   1   4      369.74      398.46      5.66 o 
   1   1   4      475.21      438.93      4.95 o 
   2   1   4       61.03       76.83      1.60 o 
   3   1   4       67.00       77.90      1.68 o 
   4   1   4       37.73       35.78      0.95 o 
   5   1   4        6.14        3.90      0.47 o 
   6   1   4       20.40       18.04      0.83 o 
   7   1   4       43.68       47.77      2.48 o 
   8   1   4        4.26        7.76      1.36 o 
   9   1   4        1.59        1.64      0.77 o 
  10   1   4        9.50        8.90      1.56 o 
  -9   2   4        0.47        2.37      1.01 o 
  -8   2   4        1.11        0.83      0.75 o 
  -7   2   4        4.69        4.84      1.20 o 
  -6   2   4        9.36        9.71      1.42 o 
  -5   2   4       68.16       61.81      2.70 o 
  -4   2   4        7.17        7.11      1.09 o 
  -3   2   4      407.47      411.89      4.61 o 
  -2   2   4      877.32      855.23      9.31 o 
  -1   2   4      621.37      601.61      7.30 o 
   0   2   4     2806.59     2903.87     18.34 o 
   1   2   4       84.42       68.92      1.47 o 
   2   2   4      296.29      276.63      3.27 o 
   3   2   4      121.87      133.32      2.26 o 
   4   2   4        9.78        4.76      0.41 o 
   5   2   4       86.22       76.56      1.50 o 
   6   2   4      322.55      322.40      5.74 o 
   7   2   4        8.88        7.34      1.28 o 
   8   2   4       59.11       57.37      2.95 o 
   9   2   4        0.52        0.76      0.77 o 
  10   2   4        0.30        0.07      0.75 o 
  -9   3   4        0.00        1.36      0.82 o 
  -8   3   4        5.11        6.03      1.33 o 
  -7   3   4        0.88        0.99      0.85 o 
  -6   3   4       34.07       36.63      2.22 o 
  -5   3   4        2.08        2.24      0.85 o 
  -4   3   4      557.26      585.52      8.36 o 
  -3   3   4      341.57      339.52      3.73 o 
  -1   3   4      191.41      204.20      3.74 o 
   0   3   4      606.43      670.83      5.73 o 
   1   3   4     1826.23     1796.43     12.32 o 
   2   3   4       39.78       52.32      1.38 o 
   3   3   4       13.75       18.04      0.88 o 
   4   3   4       76.96       89.84      1.98 o 
   5   3   4      265.97      280.01      4.16 o 
   6   3   4        8.17        6.31      0.76 o 
   7   3   4      423.13      454.34      8.34 o 
   8   3   4       27.23       29.11      2.17 o 
   9   3   4        0.28        0.77      0.78 o 
  -8   4   4        5.67        7.08      1.34 o 
  -7   4   4        4.03        3.55      1.02 o 
  -6   4   4        2.57        2.44      0.85 o 
  -5   4   4       39.44       37.16      1.98 o 
  -4   4   4       53.16       44.26      2.04 o 
  -3   4   4       50.71       44.44      1.26 o 
  -2   4   4       17.41       14.08      1.06 o 
  -1   4   4      220.70      221.87      4.11 o 
   0   4   4       46.37       39.31      1.15 o 
   1   4   4       77.78       79.34      1.67 o 
   2   4   4      123.31      124.59      2.71 o 
   3   4   4       45.65       43.64      2.85 o 
   4   4   4      371.74      372.07      4.45 o 
   5   4   4       42.21       37.95      1.93 o 
   6   4   4       66.55       60.09      2.75 o 
   7   4   4       29.27       24.95      1.93 o 
   8   4   4        0.03       -0.50      0.50 o 
   9   4   4        0.00        0.44      0.66 o 
  -8   5   4        0.26       -0.13      0.44 o 
  -7   5   4        0.88        0.37      0.66 o 
  -6   5   4        0.02        0.18      0.45 o 
  -5   5   4        2.63        3.23      0.86 o 
  -4   5   4       84.99       80.09      2.89 o 
  -3   5   4       21.61       21.41      0.95 o 
  -2   5   4      279.28      278.47      5.01 o 
  -1   5   4      159.47      174.43      2.59 o 
   0   5   4       23.93       26.77      0.75 o 
   1   5   4      273.67      278.96      5.23 o 
   2   5   4      356.57      315.88      3.88 o 
   3   5   4      247.23      277.55      3.93 o 
   4   5   4      398.80      396.50      6.70 o 
   5   5   4        0.34        0.80      0.42 o 
   6   5   4       11.14       11.23      0.97 o 
   7   5   4       21.70       18.91      1.91 o 
   8   5   4       33.66       43.98      2.83 o 
   9   5   4        0.27        0.22      0.73 o 
  -8   6   4        5.15        4.26      1.14 o 
  -7   6   4        7.67        8.33      1.52 o 
  -6   6   4       11.19       12.71      1.76 o 
  -5   6   4       99.10      105.18      3.93 o 
  -4   6   4       65.89       65.21      1.83 o 
  -3   6   4       71.92       60.72      1.56 o 
  -2   6   4       66.28       66.78      1.74 o 
  -1   6   4      223.25      226.58      3.19 o 
   0   6   4      284.71      295.55      2.95 o 
   1   6   4       28.42       20.76      1.48 o 
   2   6   4        0.35        0.82      0.37 o 
   3   6   4      415.34      400.25      4.79 o 
   4   6   4        4.50        2.43      1.08 o 
   5   6   4       31.11       23.85      1.20 o 
   6   6   4        0.50        1.21      0.46 o 
   7   6   4       61.64       61.21      3.15 o 
   8   6   4       23.37       26.86      2.46 o 
  -7   7   4       16.45       11.44      1.80 o 
  -6   7   4        0.09        1.16      0.71 o 
  -5   7   4      122.30      137.03      4.62 o 
  -4   7   4        7.30        8.64      1.30 o 
  -3   7   4      699.29      727.14      7.35 o 
  -2   7   4        0.19       -0.10      0.40 o 
  -1   7   4      204.18      206.66      3.23 o 
   0   7   4       18.21       12.74      0.86 o 
   1   7   4       14.37       12.58      0.84 o 
   2   7   4        8.51        7.76      0.77 o 
   3   7   4      122.58      115.96      2.67 o 
   4   7   4       53.43       52.99      1.79 o 
   5   7   4        2.44        3.36      0.63 o 
   6   7   4       38.08       34.68      1.55 o 
   7   7   4        9.56       12.22      1.75 o 
   8   7   4       20.99       19.89      2.25 o 
  -7   8   4       27.15       25.93      2.68 o 
  -6   8   4        2.16        6.58      1.41 o 
  -5   8   4       52.17       58.85      3.12 o 
  -4   8   4       72.94       65.32      2.11 o 
  -3   8   4       34.34       32.85      2.87 o 
  -2   8   4       11.41       11.32      1.30 o 
  -1   8   4       22.95       16.06      1.74 o 
   0   8   4       11.08        8.36      1.37 o 
   1   8   4       12.90       14.22      1.66 o 
   2   8   4       10.81       14.36      1.70 o 
   3   8   4      109.84      101.48      2.48 o 
   4   8   4       93.66       86.79      2.34 o 
   5   8   4        9.71        9.93      1.60 o 
   6   8   4        0.01       -0.04      0.57 o 
   7   8   4       38.57       35.09      2.49 o 
  -6   9   4        3.31        3.75      1.12 o 
  -5   9   4        1.49        2.63      0.95 o 
  -4   9   4        1.20        0.32      0.86 o 
  -3   9   4        9.67       12.11      1.12 o 
  -2   9   4       18.49       22.19      2.08 o 
  -1   9   4        0.29       -0.57      0.61 o 
   0   9   4       30.45       35.86      2.43 o 
   1   9   4       24.26       26.13      2.07 o 
   2   9   4       27.10       24.64      2.29 o 
   3   9   4       41.56       52.61      2.96 o 
   4   9   4       29.93       31.28      2.28 o 
   5   9   4        2.15        2.20      0.85 o 
   6   9   4       49.89       53.45      2.94 o 
  -5  10   4        1.43        6.51      1.35 o 
  -4  10   4        0.00        0.06      0.48 o 
  -3  10   4        2.74        3.39      1.14 o 
  -2  10   4        0.02        0.68      0.78 o 
  -1  10   4        2.39        0.58      0.78 o 
   0  10   4       16.72       11.97      1.85 o 
   1  10   4        0.90        1.68      0.77 o 
   2  10   4       14.55       15.20      2.03 o 
   3  10   4       27.91       24.90      2.46 o 
   4  10   4       21.52       24.05      2.42 o 
   5  10   4        9.04       10.93      1.72 o 
  -3  11   4        4.38        9.12      1.75 o 
  -2  11   4        3.94        1.70      0.88 o 
  -1  11   4        4.07        3.77      1.31 o 
   0  11   4        0.32        2.68      1.08 o 
   1  11   4       31.58       38.29      2.81 o 
   2  11   4        3.23        5.86      1.36 o 
   3  11   4        8.91       10.62      1.85 o 
  -1  -7   5        8.01       10.75      1.74 o 
   0  -7   5       16.13       20.91      2.37 o 
   1  -7   5        6.05        5.63      1.16 o 
   2  -7   5        3.06        6.27      1.33 o 
   3  -7   5        0.19        0.05      0.80 o 
  -2  -6   5        2.13        6.07      1.34 o 
  -1  -6   5        7.30        9.47      1.56 o 
   0  -6   5       11.69       13.15      1.86 o 
   1  -6   5       18.21       20.11      2.23 o 
   2  -6   5        1.59        1.28      0.72 o 
   3  -6   5        0.22        0.20      0.91 o 
   4  -6   5       16.83       19.20      2.35 o 
   5  -6   5        0.40        0.17      0.82 o 
   6  -6   5        0.16        1.03      0.91 o 
  -3  -5   5        6.91        4.68      1.13 o 
  -2  -5   5        8.50       11.90      1.64 o 
  -1  -5   5        9.44       13.64      1.79 o 
   0  -5   5       29.26       27.58      2.27 o 
   1  -5   5        1.17        1.53      0.86 o 
   2  -5   5        5.98        3.44      1.17 o 
   3  -5   5      113.35      125.14      4.82 o 
   4  -5   5       17.17       16.99      2.14 o 
   5  -5   5        6.01        8.07      1.59 o 
   6  -5   5       19.79       22.60      2.38 o 
  -5  -4   5        7.96        8.41      1.55 o 
  -4  -4   5       29.77       29.81      2.24 o 
  -3  -4   5       21.81       22.88      1.32 o 
  -2  -4   5        7.13        5.43      0.82 o 
  -1  -4   5        0.69        0.89      0.74 o 
   0  -4   5       20.11       17.70      1.89 o 
   1  -4   5       51.71       55.65      2.96 o 
   2  -4   5        4.53        3.81      1.16 o 
   3  -4   5        0.01        0.39      0.77 o 
   4  -4   5        9.29       10.47      1.67 o 
   5  -4   5        0.30        0.72      0.81 o 
   6  -4   5       36.60       32.11      2.51 o 
   7  -4   5        0.31        0.43      0.84 o 
   8  -4   5       20.26       20.01      2.39 o 
  -6  -3   5        0.74        1.70      1.06 o 
  -5  -3   5        0.72        0.86      0.90 o 
  -4  -3   5       14.53       14.03      1.67 o 
  -3  -3   5       25.18       33.62      2.34 o 
  -2  -3   5       18.56       19.46      1.68 o 
  -1  -3   5        2.92        1.35      0.55 o 
   0  -3   5      424.49      424.28      5.10 o 
   1  -3   5        0.67        1.48      0.94 o 
   2  -3   5       34.23       28.93      2.17 o 
   3  -3   5        3.47        4.46      1.28 o 
   4  -3   5      158.55      154.76      4.87 o 
   5  -3   5        1.63        0.62      0.87 o 
   6  -3   5       63.49       69.22      6.00 o 
   7  -3   5       20.78       22.60      2.22 o 
   8  -3   5        3.17        4.02      1.13 o 
  -7  -2   5        0.18        0.83      0.87 o 
  -6  -2   5        0.57       -0.02      0.85 o 
  -5  -2   5       20.22       19.03      1.93 o 
  -4  -2   5       54.00       58.55      2.91 o 
  -3  -2   5        0.46        0.01      0.41 o 
  -2  -2   5        5.04        7.45      0.84 o 
  -1  -2   5      228.80      222.50      4.23 o 
   0  -2   5        7.38        4.88      0.69 o 
   1  -2   5       45.84       38.68      2.46 o 
   2  -2   5       35.06       30.18      2.19 o 
   3  -2   5      353.59      343.45      4.28 o 
   4  -2   5       33.08       30.02      1.28 o 
   5  -2   5      147.73      161.50      4.98 o 
   6  -2   5        6.77        7.83      1.16 o 
   7  -2   5        0.40        0.31      0.69 o 
   8  -2   5        2.95        0.98      0.80 o 
   9  -2   5        5.71        7.56      1.47 o 
  -7  -1   5       11.51       14.39      2.01 o 
  -6  -1   5        9.80        8.34      1.55 o 
  -5  -1   5        1.34        1.63      0.99 o 
  -4  -1   5        1.58        1.62      0.85 o 
  -3  -1   5        8.04        6.99      1.01 o 
  -2  -1   5       15.81       13.84      0.99 o 
  -1  -1   5        4.99        6.91      1.03 o 
   0  -1   5       12.09        7.17      1.28 o 
   1  -1   5      264.81      267.43      5.81 o 
   2  -1   5      249.84      241.52      5.55 o 
   3  -1   5      408.99      392.92      7.01 o 
   4  -1   5      270.26      305.57      4.15 o 
   5  -1   5        1.25        0.55      0.61 o 
   6  -1   5        0.03       -0.05      0.30 o 
   7  -1   5       12.79       13.57      1.06 o 
   8  -1   5        2.62        1.25      0.78 o 
  -8   0   5       13.36       14.28      1.99 o 
  -7   0   5        0.26       -0.61      0.61 o 
  -6   0   5       16.61       12.62      1.71 o 
  -5   0   5       32.31       31.43      2.20 o 
  -4   0   5       16.96       13.01      1.48 o 
  -3   0   5      394.53      395.86      4.72 o 
  -2   0   5       72.60       70.64      1.90 o 
  -1   0   5      206.35      157.81      3.95 o 
   0   0   5     1766.00     1749.14     18.39 o 
   1   0   5      120.22      110.19      3.32 o 
   2   0   5      201.45      190.56      2.92 o 
   3   0   5       26.21       29.74      1.29 o 
   4   0   5       14.31       12.60      0.93 o 
   5   0   5      171.52      179.74      2.53 o 
   6   0   5        0.19       -0.26      0.33 o 
   7   0   5        0.01        0.09      0.37 o 
   8   0   5       29.05       35.28      2.28 o 
   9   0   5       11.20       12.77      1.64 o 
  -8   1   5        2.47        5.11      1.25 o 
  -7   1   5       77.89       79.16      3.72 o 
  -6   1   5       25.76       23.74      2.16 o 
  -5   1   5       39.38       30.20      2.07 o 
  -4   1   5      194.29      195.19      4.88 o 
  -3   1   5       10.84        8.22      0.80 o 
  -2   1   5      131.24      121.78      2.34 o 
  -1   1   5      576.74      571.47      7.84 o 
   0   1   5        0.18        1.06      0.69 o 
   1   1   5      366.51      337.06      5.00 o 
   2   1   5      600.45      576.05      5.62 o 
   3   1   5      296.27      256.78      3.50 o 
   4   1   5       80.81       84.40      2.02 o 
   5   1   5      153.50      162.79      2.30 o 
   6   1   5       50.90       45.28      2.09 o 
   7   1   5       97.24      107.88      3.67 o 
   8   1   5        9.98       11.49      1.55 o 
   9   1   5        2.41        5.38      1.22 o 
  -8   2   5       14.64       10.49      1.64 o 
  -7   2   5        5.28        9.45      1.55 o 
  -6   2   5       19.04       15.80      1.79 o 
  -5   2   5       49.74       40.61      2.33 o 
  -4   2   5      118.69      114.85      3.65 o 
  -3   2   5        3.16        2.95      0.78 o 
  -2   2   5       56.53       58.28      2.12 o 
  -1   2   5        0.09        1.81      0.65 o 
   0   2   5        0.70        5.88      0.87 o 
   1   2   5       17.60       13.48      2.02 o 
   2   2   5        8.30        9.88      0.75 o 
   3   2   5       13.34       11.79      1.33 o 
   4   2   5      109.94      108.28      2.30 o 
   5   2   5       67.31       66.65      1.89 o 
   6   2   5       69.17       72.94      3.13 o 
   7   2   5       74.91       72.12      3.10 o 
   8   2   5       37.59       34.88      2.34 o 
   9   2   5       33.95       40.20      2.66 o 
  -8   3   5        4.20        7.26      1.39 o 
  -7   3   5       49.50       53.57      2.93 o 
  -6   3   5        0.00        0.36      0.72 o 
  -5   3   5       58.93       58.30      2.73 o 
  -4   3   5       17.36       19.54      1.61 o 
  -3   3   5       15.90       14.06      0.88 o 
  -2   3   5       91.21      106.51      2.81 o 
  -1   3   5      242.72      222.50      4.28 o 
   0   3   5       16.45       10.51      1.51 o 
   1   3   5      198.16      217.62      3.07 o 
   2   3   5       84.44       60.99      1.61 o 
   3   3   5     2144.56     2246.64     15.64 o 
   4   3   5        1.41        3.03      0.82 o 
   5   3   5      178.21      163.57      3.19 o 
   6   3   5       94.65       97.41      2.39 o 
   7   3   5       15.01       19.63      1.89 o 
   8   3   5       35.96       39.27      2.54 o 
   9   3   5        1.23        1.85      0.90 o 
  -8   4   5        3.28        2.54      1.00 o 
  -7   4   5        0.20        0.50      0.68 o 
  -6   4   5        3.07        1.76      0.88 o 
  -5   4   5        5.59        7.53      1.20 o 
  -4   4   5       14.96       15.43      1.45 o 
  -3   4   5       12.73       16.87      0.97 o 
  -1   4   5        4.64        0.24      0.46 o 
   0   4   5      120.25       99.21      2.02 o 
   1   4   5        5.40       10.36      0.76 o 
   2   4   5      272.72      267.87      3.60 o 
   3   4   5        6.11        7.92      1.03 o 
   4   4   5        8.90       13.40      0.96 o 
   5   4   5      741.74      790.55      8.57 o 
   6   4   5       79.03       83.73      2.26 o 
   7   4   5       57.93       47.62      2.71 o 
   8   4   5        0.77        0.60      0.66 o 
   9   4   5        1.33        1.98      0.84 o 
  -8   5   5        2.03        4.35      1.09 o 
  -6   5   5       10.60        9.15      1.35 o 
  -5   5   5        6.22        4.51      0.99 o 
  -4   5   5       64.96       62.74      2.54 o 
  -3   5   5        6.79        6.58      0.68 o 
  -2   5   5       17.80       19.70      1.37 o 
  -1   5   5       19.95       14.56      1.31 o 
   0   5   5       79.34       81.78      1.86 o 
   1   5   5       13.30        9.59      0.98 o 
   2   5   5       61.25       55.49      1.61 o 
   3   5   5      133.51      114.32      2.42 o 
   4   5   5       93.50       88.43      2.21 o 
   5   5   5      188.94      192.46      3.38 o 
   6   5   5        0.29        0.51      0.62 o 
   7   5   5        1.17        2.12      0.93 o 
   8   5   5        2.31        4.77      1.24 o 
   9   5   5        8.98       13.64      1.90 o 
  -7   6   5        4.51        7.71      1.56 o 
  -6   6   5       47.81       49.24      2.94 o 
  -5   6   5       77.94       83.27      3.58 o 
  -4   6   5       25.38       21.76      1.59 o 
  -3   6   5        0.31       -0.08      0.35 o 
  -2   6   5       23.65       20.20      1.02 o 
  -1   6   5      112.71       99.45      2.07 o 
   0   6   5      455.50      479.94      3.97 o 
   1   6   5      128.13      129.26      4.09 o 
   2   6   5      628.63      609.61      9.36 o 
   3   6   5        5.68        3.63      0.61 o 
   4   6   5       11.23       10.48      1.60 o 
   5   6   5        1.72        1.91      0.72 o 
   6   6   5        2.05        3.28      0.67 o 
   7   6   5       12.16       10.54      1.66 o 
   8   6   5       29.21       28.67      2.56 o 
  -7   7   5        6.59        7.83      1.55 o 
  -6   7   5       15.35       13.93      1.86 o 
  -5   7   5        9.04        9.75      1.53 o 
  -4   7   5      211.46      208.13      5.43 o 
  -3   7   5        1.78        1.63      0.52 o 
  -2   7   5       24.65       30.89      1.29 o 
  -1   7   5      212.98      216.68      3.34 o 
   0   7   5       31.50       26.19      2.57 o 
   1   7   5      344.23      347.95      4.49 o 
   2   7   5      364.28      364.42      5.61 o 
   3   7   5       20.51       18.75      1.14 o 
   4   7   5      335.74      349.97      4.87 o 
   5   7   5        4.86        5.20      0.78 o 
   6   7   5        7.57        6.61      0.90 o 
   7   7   5        2.93        2.19      1.02 o 
   8   7   5       23.10       29.93      2.66 o 
  -6   8   5       14.87       14.62      2.03 o 
  -5   8   5        0.36        1.33      0.80 o 
  -4   8   5        7.29        3.50      1.04 o 
  -3   8   5        5.94        7.59      1.74 o 
  -2   8   5        4.92        3.94      0.68 o 
  -1   8   5        0.29        0.82      0.69 o 
   0   8   5      233.16      235.55      5.75 o 
   1   8   5       13.77       10.41      1.49 o 
   2   8   5      178.08      180.71      6.12 o 
   3   8   5      205.77      215.96      3.78 o 
   4   8   5       32.07       32.90      1.52 o 
   5   8   5       32.96       32.24      1.54 o 
   6   8   5        4.95        3.66      0.97 o 
   7   8   5        3.09        4.26      1.11 o 
  -6   9   5        0.97        1.41      0.82 o 
  -5   9   5       18.19       22.30      2.24 o 
  -4   9   5        7.42       10.86      1.59 o 
  -3   9   5       27.47       22.61      2.09 o 
  -2   9   5        7.36        5.12      1.14 o 
  -1   9   5       59.35       65.47      3.21 o 
   0   9   5        6.17        4.51      1.17 o 
   1   9   5       58.95       53.77      2.95 o 
   2   9   5        5.94        6.93      1.30 o 
   3   9   5       43.52       37.72      2.49 o 
   4   9   5        7.98        9.52      1.57 o 
   5   9   5       42.05       43.02      1.83 o 
   6   9   5        1.50        2.91      0.96 o 
  -3  10   5        0.07        0.18      0.74 o 
  -2  10   5       30.51       31.37      2.46 o 
  -1  10   5        0.63        0.01      0.68 o 
   0  10   5       18.07       13.36      1.94 o 
   1  10   5        1.93        3.36      1.17 o 
   2  10   5       43.88       44.28      2.83 o 
   3  10   5        3.87        4.39      1.20 o 
   4  10   5       18.72       22.90      2.38 o 
   5  10   5        9.18        9.91      1.72 o 
  -3  11   5        0.73        1.79      0.98 o 
  -2  11   5        2.41        1.84      0.99 o 
  -1  11   5        1.35        2.85      1.17 o 
   0  11   5        0.36       -0.40      0.87 o 
   1  11   5       33.09       35.22      2.84 o 
   2  11   5        2.70        4.00      1.14 o 
   3  11   5        7.61        6.27      1.39 o 
  -1  -6   6        0.00        0.02      0.42 o 
   0  -6   6        0.00       -0.23      0.49 o 
   1  -6   6        0.61        3.20      0.92 o 
   2  -6   6       14.58       15.21      2.14 o 
   3  -6   6        1.05        2.00      1.17 o 
   4  -6   6       22.36       26.36      2.79 o 
  -2  -5   6        3.30        5.24      1.16 o 
  -1  -5   6        2.57        4.14      1.22 o 
   0  -5   6        0.60        0.45      0.70 o 
   1  -5   6       13.14       12.68      1.90 o 
   2  -5   6        6.16        8.85      1.60 o 
   3  -5   6        4.71        4.07      1.44 o 
   4  -5   6        0.19       -0.64      0.75 o 
   5  -5   6        3.24        7.65      1.72 o 
   6  -5   6        0.01        0.77      0.83 o 
  -4  -4   6        0.00        0.20      0.76 o 
  -3  -4   6       19.03       22.78      2.09 o 
  -2  -4   6       28.25       30.98      2.25 o 
  -1  -4   6        6.43        3.88      1.16 o 
   0  -4   6      100.70       86.37      3.86 o 
   1  -4   6        0.22        1.37      0.80 o 
   2  -4   6        0.02        0.19      0.69 o 
   3  -4   6       11.71       10.37      1.82 o 
   4  -4   6        2.57        3.21      1.27 o 
   5  -4   6        0.61        1.82      1.08 o 
   6  -4   6        3.57        4.29      1.36 o 
   7  -4   6        2.91        5.38      1.44 o 
  -5  -3   6        8.75        5.06      1.44 o 
  -4  -3   6        4.89        3.74      1.19 o 
  -3  -3   6       66.62       52.88      2.82 o 
  -2  -3   6       37.42       37.31      2.95 o 
  -1  -3   6       62.82       56.21      1.95 o 
   0  -3   6        8.65        8.89      0.93 o 
   1  -3   6        2.41       -0.61      0.61 o 
   2  -3   6        0.00       -0.57      0.86 o 
   3  -3   6       15.03       11.30      1.79 o 
   4  -3   6        7.14        6.02      1.47 o 
   5  -3   6       83.52       81.84      3.89 o 
   6  -3   6        0.58        0.96      0.92 o 
   7  -3   6       23.29       26.75      2.48 o 
  -6  -2   6        2.34        3.00      1.20 o 
  -5  -2   6       30.51       35.50      2.60 o 
  -4  -2   6        0.23       -0.64      0.64 o 
  -3  -2   6       37.89       36.18      2.87 o 
  -2  -2   6       22.36       26.62      1.38 o 
  -1  -2   6        0.82        2.72      0.66 o 
   0  -2   6       40.89       33.82      2.54 o 
   1  -2   6        2.10        2.61      1.16 o 
   2  -2   6       30.38       23.69      2.21 o 
   3  -2   6        0.96       -0.72      0.97 o 
   4  -2   6      268.17      261.27      6.70 o 
   5  -2   6       61.83       66.11      3.44 o 
   6  -2   6       60.03       67.62      3.52 o 
   7  -2   6        1.53        1.35      1.09 o 
   8  -2   6        0.96        2.75      1.05 o 
  -6  -1   6       12.60       14.86      2.00 o 
  -5  -1   6        3.54        0.70      0.98 o 
  -4  -1   6       10.18        8.81      1.42 o 
  -3  -1   6       50.87       48.63      1.77 o 
  -2  -1   6        0.04       -0.17      0.45 o 
  -1  -1   6        0.33        0.21      0.47 o 
   0  -1   6       32.54       35.20      2.45 o 
   1  -1   6      125.39      120.10      4.18 o 
   2  -1   6       25.18       28.53      2.30 o 
   3  -1   6      118.35      107.94      2.47 o 
   4  -1   6        1.94        1.30      0.54 o 
   5  -1   6       31.72       29.09      2.27 o 
   6  -1   6        7.24        6.42      0.89 o 
   7  -1   6        1.88        0.71      1.04 o 
  -7   0   6       10.10        8.91      1.62 o 
  -6   0   6       39.67       44.75      2.90 o 
  -5   0   6        1.12        0.27      0.77 o 
  -4   0   6       73.41       68.71      3.17 o 
  -3   0   6       26.99       19.12      1.23 o 
  -2   0   6        0.08        0.41      0.52 o 
  -1   0   6       10.74       15.34      1.70 o 
   0   0   6      187.96      167.27      4.56 o 
   1   0   6       62.37       59.40      2.87 o 
   2   0   6        7.69        9.23      1.09 o 
   3   0   6        3.25        2.24      0.58 o 
   4   0   6       12.69       12.29      1.01 o 
   5   0   6       11.18       10.74      1.02 o 
   6   0   6       80.64       78.65      2.29 o 
   7   0   6      100.58      119.81      5.14 o 
   8   0   6       39.87       38.60      2.39 o 
  -7   1   6        4.72        4.87      1.36 o 
  -5   1   6        1.18        1.95      0.89 o 
  -4   1   6       28.33       31.61      2.15 o 
  -3   1   6      237.15      210.77      3.54 o 
  -2   1   6       36.79       33.62      1.47 o 
  -1   1   6       70.16       65.88      2.70 o 
   0   1   6      347.06      351.10      6.39 o 
   1   1   6      304.58      307.83      6.00 o 
   2   1   6        0.03        1.08      0.45 o 
   3   1   6      308.64      300.36      6.22 o 
   4   1   6       53.28       54.95      1.79 o 
   5   1   6       98.49       94.72      2.39 o 
   6   1   6       94.06       96.09      2.51 o 
   7   1   6      105.53      105.48      2.74 o 
   8   1   6        5.59        8.74      1.42 o 
   9   1   6       13.77       13.88      1.83 o 
  -7   2   6       15.41       24.47      2.32 o 
  -6   2   6        7.51        8.83      1.51 o 
  -5   2   6       26.03       27.55      2.07 o 
  -4   2   6      318.39      327.24      6.84 o 
  -3   2   6       53.03       52.65      1.73 o 
  -2   2   6      299.35      303.53      5.61 o 
  -1   2   6      137.25      143.57      3.74 o 
   0   2   6      451.46      437.64      7.03 o 
   1   2   6       85.77       70.56      2.66 o 
   2   2   6       92.36       87.23      2.50 o 
   3   2   6       18.63       19.31      1.07 o 
   4   2   6      202.26      188.33      3.28 o 
   5   2   6        0.09       -0.27      0.62 o 
   6   2   6       12.03       17.46      1.76 o 
   7   2   6        5.54        4.55      1.07 o 
   8   2   6        1.02        1.99      0.89 o 
   9   2   6       23.24       31.74      2.39 o 
  -7   3   6        0.03        1.03      0.84 o 
  -6   3   6       56.23       55.79      3.05 o 
  -5   3   6        2.48        2.59      0.97 o 
  -4   3   6        0.35        0.37      0.64 o 
  -3   3   6       13.70       15.58      1.02 o 
  -2   3   6      166.41      165.59      3.90 o 
  -1   3   6      157.87      154.09      3.83 o 
   0   3   6      365.25      374.57      6.39 o 
   1   3   6       13.79       17.44      1.01 o 
   2   3   6       47.68       38.42      1.41 o 
   3   3   6       99.43      102.51      2.31 o 
   4   3   6        1.14        0.15      0.44 o 
   5   3   6        7.03        8.14      0.90 o 
   6   3   6        0.01        0.57      0.50 o 
   7   3   6      110.52      108.97      3.55 o 
   8   3   6       26.24       21.52      2.14 o 
   9   3   6        0.24        0.57      0.63 o 
  -7   4   6        8.49       11.05      1.73 o 
  -6   4   6       11.50       10.22      1.53 o 
  -5   4   6        0.04       -0.52      0.52 o 
  -4   4   6        0.08        0.63      0.63 o 
  -3   4   6      157.11      175.55      3.06 o 
  -2   4   6       10.68       11.30      1.22 o 
  -1   4   6      180.55      178.83      4.25 o 
   0   4   6       48.61       32.72      1.86 o 
   1   4   6      308.04      300.69      5.13 o 
   2   4   6       84.69       87.25      3.99 o 
   3   4   6      178.39      154.85      2.91 o 
   4   4   6       27.97       19.03      1.16 o 
   5   4   6        7.05       12.05      1.89 o 
   6   4   6       47.34       43.31      1.74 o 
   7   4   6       69.28       83.44      2.45 o 
   8   4   6        4.61        4.06      1.07 o 
   9   4   6        4.57        5.10      1.17 o 
  -7   5   6       23.03       23.46      2.15 o 
  -6   5   6        0.74        1.90      0.87 o 
  -5   5   6       13.99       12.53      1.50 o 
  -4   5   6      106.99      110.51      3.69 o 
  -3   5   6       43.65       42.06      1.56 o 
  -2   5   6        0.54       -0.23      0.52 o 
  -1   5   6       13.02       18.78      1.46 o 
   0   5   6        2.34        2.07      0.52 o 
   1   5   6      128.54      129.08      5.89 o 
   2   5   6      125.87      137.93      2.75 o 
   3   5   6      334.21      337.61      6.31 o 
   4   5   6       30.47       30.60      1.57 o 
   5   5   6       76.16       66.33      2.24 o 
   6   5   6       31.60       29.59      1.87 o 
   7   5   6       19.22       18.61      1.94 o 
   8   5   6        7.99       11.25      1.66 o 
   9   5   6       10.25       13.77      1.90 o 
  -5   6   6        0.02       -0.61      0.61 o 
  -4   6   6        0.93        1.84      0.84 o 
  -3   6   6        6.87        6.66      1.08 o 
  -2   6   6        0.02       -0.41      0.41 o 
  -1   6   6        0.44        0.46      0.55 o 
   0   6   6      459.92      473.25      5.43 o 
   1   6   6        5.39        5.02      1.30 o 
   2   6   6       84.38       88.04      2.24 o 
   3   6   6      305.91      295.66      4.35 o 
   4   6   6        0.27       -0.35      0.37 o 
   5   6   6        1.38        1.32      0.56 o 
   6   6   6        9.96        6.48      1.32 o 
   7   6   6       50.63       49.71      2.91 o 
   8   6   6        4.11        3.39      1.19 o 
  -7   7   6        1.76        1.73      0.89 o 
  -6   7   6        6.67        8.65      1.55 o 
  -5   7   6        3.97        5.35      1.22 o 
  -4   7   6       19.18       18.58      1.82 o 
  -3   7   6      162.52      163.72      3.61 o 
  -2   7   6       40.55       44.94      1.57 o 
  -1   7   6      368.48      355.54      6.86 o 
   0   7   6      131.88      130.42      2.69 o 
   1   7   6      144.69      136.57      3.46 o 
   2   7   6       84.26       83.98      2.23 o 
   3   7   6      156.31      150.23      3.61 o 
   4   7   6        1.44        2.13      0.58 o 
   5   7   6       35.43       31.52      1.53 o 
   6   7   6      216.28      200.76      3.92 o 
   7   7   6      130.77      130.81      4.74 o 
   8   7   6        9.92       10.37      1.78 o 
  -6   8   6        1.79        2.00      0.89 o 
  -5   8   6        5.91        6.50      1.35 o 
  -4   8   6       30.33       23.88      1.93 o 
  -3   8   6      105.49      108.30      3.65 o 
  -2   8   6        5.52        4.57      1.08 o 
  -1   8   6      438.01      435.18      8.27 o 
   0   8   6        7.96       11.94      1.57 o 
   1   8   6      204.12      199.35      6.45 o 
   2   8   6       16.86       20.63      1.28 o 
   3   8   6       33.27       30.17      1.45 o 
   4   8   6      163.12      141.31      5.26 o 
   5   8   6        1.26        1.07      0.53 o 
   6   8   6       54.30       54.48      2.11 o 
   7   8   6       45.22       45.97      2.91 o 
  -5   9   6        2.02        2.31      1.00 o 
  -4   9   6        7.79       11.39      1.67 o 
  -3   9   6       14.61       21.15      2.03 o 
  -2   9   6        0.28        0.00      0.67 o 
  -1   9   6       42.55       39.41      2.55 o 
   0   9   6        8.41        4.03      1.20 o 
   1   9   6        4.84        4.01      1.17 o 
   2   9   6       35.77       34.14      2.42 o 
   3   9   6       38.86       43.03      1.77 o 
   4   9   6        4.41        3.65      0.69 o 
   5   9   6        3.35        2.15      0.62 o 
   6   9   6       92.24       92.11      2.81 o 
  -3  10   6        0.16        0.90      0.77 o 
  -2  10   6       10.23       11.25      1.79 o 
  -1  10   6        0.01        0.39      0.66 o 
   0  10   6       44.63       43.69      2.86 o 
   1  10   6        5.22        4.67      1.34 o 
   2  10   6       18.55       24.12      2.43 o 
   3  10   6       22.63       27.28      2.55 o 
   4  10   6        0.95        1.04      0.67 o 
   5  10   6       38.80       44.92      2.89 o 
  -2  11   6        6.56        8.12      1.60 o 
  -1  11   6        5.39        7.23      1.56 o 
   0  11   6        0.19        0.59      0.81 o 
   1  11   6        7.76        6.53      1.52 o 
   2  11   6        2.50        3.08      1.12 o 
   3  11   6        8.91       10.80      1.79 o 
   0  -5   7        8.54       10.56      1.66 o 
   1  -5   7        8.50       13.24      2.03 o 
   2  -5   7        3.64        6.56      1.41 o 
   3  -5   7        0.21        0.91      0.96 o 
   4  -5   7       11.23       12.90      2.26 o 
  -2  -4   7        0.39        1.76      0.70 o 
  -1  -4   7       21.73       25.60      2.48 o 
   0  -4   7        0.32        0.04      0.69 o 
   1  -4   7        9.83       11.87      1.87 o 
   2  -4   7        8.04        7.99      1.64 o 
   3  -4   7       23.04       28.22      2.78 o 
   4  -4   7       19.88       16.67      2.33 o 
   5  -4   7       23.08       23.03      2.60 o 
   6  -4   7        5.23        3.92      1.36 o 
  -4  -3   7        2.12        2.26      1.09 o 
  -3  -3   7        4.16        4.88      1.22 o 
  -2  -3   7        2.84        3.70      0.78 o 
  -1  -3   7        0.74        1.45      0.56 o 
   0  -3   7       16.69       15.52      1.96 o 
   1  -3   7        7.37        5.63      1.40 o 
   2  -3   7       62.00       57.35      3.33 o 
   3  -3   7        0.31       -0.54      0.82 o 
   4  -3   7       45.56       44.19      3.14 o 
   5  -3   7        3.07        3.70      1.42 o 
   6  -3   7        7.26        7.74      1.76 o 
   7  -3   7        1.37        2.47      1.16 o 
  -5  -2   7        3.26        4.12      1.31 o 
  -4  -2   7       12.36       10.17      1.67 o 
  -3  -2   7        0.14       -0.32      0.72 o 
  -2  -2   7        0.53        1.30      1.47 o 
  -1  -2   7        5.86       10.79      1.10 o 
   0  -2   7       55.36       46.06      1.85 o 
   1  -2   7        0.67       -0.79      0.79 o 
   2  -2   7       96.71       94.21      4.11 o 
   3  -2   7       14.46       16.17      2.17 o 
   4  -2   7        0.15        1.28      1.20 o 
   5  -2   7       22.89       22.90      2.56 o 
   6  -2   7        0.38       -0.69      0.97 o 
   7  -2   7        0.87        0.46      0.99 o 
  -5  -1   7        8.08        6.11      1.56 o 
  -4  -1   7       10.02       13.85      1.79 o 
  -3  -1   7       38.16       35.37      2.43 o 
  -2  -1   7       10.19        8.79      1.02 o 
  -1  -1   7        4.04        6.07      0.90 o 
   0  -1   7        0.43        0.33      0.98 o 
   1  -1   7       46.73       42.22      2.90 o 
   2  -1   7      173.65      166.02      5.35 o 
   3  -1   7       99.44       90.57      4.09 o 
   4  -1   7      147.91      158.78      3.33 o 
   5  -1   7       29.62       26.72      2.63 o 
   6  -1   7        1.85        1.64      1.35 o 
   7  -1   7        0.20        0.71      1.16 o 
  -6   0   7        3.80        3.38      1.35 o 
  -5   0   7        6.39       10.22      1.69 o 
  -4   0   7        4.18        4.23      1.26 o 
  -3   0   7       15.38       12.29      1.62 o 
  -2   0   7        0.86        0.52      1.48 o 
  -1   0   7       76.71       76.62      3.50 o 
   0   0   7       45.45       44.54      2.82 o 
   1   0   7      131.64      123.44      4.40 o 
   2   0   7       10.72        9.21      1.64 o 
   3   0   7      205.61      179.27      3.41 o 
   4   0   7       35.64       33.12      1.54 o 
   5   0   7        1.49        2.81      0.70 o 
   6   0   7        1.53        2.75      0.76 o 
   7   0   7        8.37       10.36      1.15 o 
  -6   1   7        5.98        6.77      1.50 o 
  -5   1   7       34.95       24.11      2.20 o 
  -4   1   7        0.03        1.14      0.92 o 
  -3   1   7      194.06      200.21      5.42 o 
  -2   1   7      137.63      143.49      3.13 o 
  -1   1   7     1053.39     1069.35     13.87 o 
   0   1   7       46.88       41.26      2.51 o 
   1   1   7      436.99      427.09      7.87 o 
   2   1   7        3.97        4.63      2.34 o 
   3   1   7        0.50        1.25      0.55 o 
   4   1   7       21.45       20.26      1.26 o 
   5   1   7        6.42        9.94      1.10 o 
   6   1   7       34.22       35.15      1.72 o 
   7   1   7       34.55       36.56      1.78 o 
   8   1   7       18.58       28.97      2.18 o 
   9   1   7        0.68        2.70      0.96 o 
  -7   2   7        6.45        7.35      1.47 o 
  -6   2   7        0.06        0.74      0.79 o 
  -5   2   7       18.60       19.19      2.06 o 
  -4   2   7       84.39       85.21      3.61 o 
  -3   2   7       76.77       67.93      3.12 o 
  -2   2   7      328.10      316.59      6.30 o 
  -1   2   7       53.57       53.13      2.55 o 
   0   2   7      326.39      355.46      6.83 o 
   1   2   7      331.95      318.25      6.48 o 
   2   2   7      124.20      122.98      2.68 o 
   3   2   7      207.51      210.20      3.64 o 
   4   2   7        7.37        5.48      0.86 o 
   5   2   7       55.51       55.07      1.98 o 
   6   2   7      134.79      144.25      3.26 o 
   7   2   7       84.12       86.06      2.61 o 
   8   2   7       44.38       46.48      2.76 o 
   9   2   7        1.90        1.96      0.99 o 
  -7   3   7        0.00        0.38      0.66 o 
  -6   3   7        0.27       -0.36      0.63 o 
  -5   3   7        1.94        3.38      1.11 o 
  -4   3   7       41.45       40.86      2.53 o 
  -3   3   7       65.04       62.77      3.04 o 
  -2   3   7        0.07       -0.56      0.70 o 
  -1   3   7        2.34        3.25      1.02 o 
   0   3   7        3.43        4.05      1.03 o 
   1   3   7      247.72      227.16      3.61 o 
   2   3   7       30.20       35.32      1.44 o 
   3   3   7       68.46       59.85      2.40 o 
   4   3   7       12.84       17.84      1.33 o 
   5   3   7       77.09       66.97      2.16 o 
   6   3   7       69.63       63.76      2.18 o 
   7   3   7       69.62       81.01      2.56 o 
   8   3   7        7.67       10.92      1.67 o 
   9   3   7        0.04        2.32      0.91 o 
  -7   4   7        0.34        0.23      0.76 o 
  -6   4   7        0.02       -0.60      0.60 o 
  -5   4   7       45.32       56.07      3.02 o 
  -4   4   7       18.70       18.09      1.83 o 
  -3   4   7        4.36        4.79      1.14 o 
  -2   4   7       53.93       51.02      2.45 o 
  -1   4   7      113.60      113.48      3.55 o 
   0   4   7        3.16        3.02      0.94 o 
   1   4   7        0.13        0.56      0.43 o 
   2   4   7      254.22      229.56      3.73 o 
   3   4   7        5.00        7.07      0.87 o 
   4   4   7      291.60      275.50      4.33 o 
   5   4   7       50.11       46.11      1.83 o 
   6   4   7        4.24        2.96      0.69 o 
   7   4   7       12.76       11.51      1.20 o 
   8   4   7       15.10       17.29      1.99 o 
   9   4   7        6.71        7.00      1.43 o 
  -7   5   7        0.70       -0.64      0.64 o 
  -6   5   7        0.14        1.08      0.83 o 
  -5   5   7        0.98        2.66      0.99 o 
  -4   5   7        0.82        0.15      0.62 o 
  -3   5   7       14.69       16.55      1.17 o 
  -2   5   7      106.71       98.21      3.39 o 
  -1   5   7       10.73       11.08      1.41 o 
   0   5   7      123.17      120.36      3.81 o 
   1   5   7      187.62      160.44      5.13 o 
   2   5   7       51.48       45.43      1.66 o 
   3   5   7       82.09       80.91      3.21 o 
   4   5   7       86.15       90.73      3.31 o 
   5   5   7      127.42      126.98      2.99 o 
   6   5   7        0.14        0.26      0.50 o 
   7   5   7       20.74       20.85      1.47 o 
   8   5   7       12.39       15.48      1.95 o 
  -6   6   7        5.06        7.55      1.34 o 
  -5   6   7        9.30       14.08      1.69 o 
  -4   6   7       70.23       82.37      3.42 o 
  -3   6   7        6.76        5.55      1.14 o 
  -2   6   7       20.54       19.24      1.77 o 
   0   6   7       25.91       23.76      1.90 o 
   1   6   7       27.98       28.53      3.40 o 
   2   6   7        6.50        8.46      1.23 o 
   3   6   7      102.85       96.74      3.46 o 
   4   6   7       12.29        8.95      2.02 o 
   5   6   7        0.41       -0.14      0.56 o 
   6   6   7        0.15        0.91      0.55 o 
   7   6   7       70.52       72.51      2.50 o 
   8   6   7       19.73       16.07      2.11 o 
  -3   7   7       74.91       77.14      3.13 o 
  -2   7   7        5.48        8.51      1.34 o 
  -1   7   7       42.79       48.92      2.58 o 
   0   7   7        5.37        4.00      0.74 o 
   1   7   7      318.37      335.15      5.51 o 
   2   7   7        3.55        2.96      0.67 o 
   3   7   7       34.80       31.80      1.52 o 
   4   7   7       62.04       59.76      3.19 o 
   5   7   7       15.64       14.05      1.70 o 
   6   7   7       30.02       30.30      1.63 o 
   7   7   7       15.31       16.92      1.65 o 
  -5   8   7        1.02        0.91      0.71 o 
  -4   8   7        8.35        6.53      1.28 o 
  -3   8   7        0.92        0.90      0.78 o 
  -2   8   7       60.55       60.60      2.97 o 
  -1   8   7       11.25       11.25      1.61 o 
   0   8   7       33.70       34.44      3.52 o 
   1   8   7        4.67        3.53      0.71 o 
   2   8   7       91.27       95.02      2.98 o 
   3   8   7       98.06      100.00      2.70 o 
   4   8   7      372.90      380.55      5.64 o 
   5   8   7       12.07       10.50      1.14 o 
   6   8   7       56.43       55.56      2.35 o 
   7   8   7       14.50       14.89      1.98 o 
  -5   9   7        1.59        4.17      1.22 o 
  -3   9   7       56.72       53.61      2.90 o 
  -2   9   7        0.41        1.48      0.83 o 
  -1   9   7       14.01       10.64      1.62 o 
   0   9   7        8.95        7.06      1.41 o 
   1   9   7       11.23       12.12      1.76 o 
   2   9   7       28.45       25.46      1.40 o 
   3   9   7       20.87       19.98      2.11 o 
   4   9   7       84.58       82.90      2.58 o 
   5   9   7        2.67        3.78      2.31 o 
   6   9   7      100.60      103.57      3.09 o 
  -3  10   7        6.23        3.22      1.03 o 
  -2  10   7        0.05        0.85      0.84 o 
  -1  10   7        0.09       -0.50      0.50 o 
   0  10   7       14.33       11.39      1.83 o 
   1  10   7        6.81        6.73      1.50 o 
   2  10   7       25.32       29.56      2.34 o 
   3  10   7        5.23        7.82      1.56 o 
   4  10   7       59.24       60.74      3.42 o 
  -1  11   7        0.03        1.62      0.97 o 
   0  11   7        5.32        8.77      1.74 o 
   1  11   7       65.52       82.55      4.21 o 
   2  11   7        2.57        0.80      0.69 o 
   0  -4   8        9.80       14.39      2.01 o 
   1  -4   8       10.10       12.96      2.03 o 
   2  -4   8        0.37        1.33      0.80 o 
   3  -4   8        3.25        1.14      1.05 o 
  -2  -3   8        0.08        2.98      1.04 o 
  -1  -3   8       22.71       23.35      2.42 o 
   0  -3   8        6.20        6.18      1.52 o 
   1  -3   8        5.79        1.64      1.01 o 
   2  -3   8        0.29       -0.39      0.77 o 
   3  -3   8        4.42        6.69      1.62 o 
   4  -3   8       17.72       23.03      2.69 o 
   5  -3   8        0.12        1.06      1.11 o 
  -3  -2   8        0.62        1.23      0.91 o 
  -2  -2   8        0.01        0.87      0.81 o 
  -1  -2   8        7.65        7.57      1.62 o 
   0  -2   8        0.12       -0.12      0.92 o 
   1  -2   8        0.45        1.65      1.06 o 
   2  -2   8        3.36        5.21      1.48 o 
   3  -2   8        1.87        3.61      1.44 o 
   4  -2   8        0.29        1.47      1.23 o 
   5  -2   8       11.00       10.88      2.13 o 
   6  -2   8        4.72       12.06      2.18 o 
  -4  -1   8        2.42        2.76      1.13 o 
  -3  -1   8       19.66       23.88      2.24 o 
  -2  -1   8        9.41       10.36      1.17 o 
  -1  -1   8        3.70        3.93      0.87 o 
   0  -1   8       22.98       23.91      2.48 o 
   1  -1   8       19.67       19.33      2.32 o 
   2  -1   8        8.75        5.21      1.47 o 
   3  -1   8       34.92       34.94      2.94 o 
   4  -1   8        0.03        0.34      1.13 o 
   5  -1   8        0.20        0.39      1.24 o 
   6  -1   8       11.95       18.85      2.54 o 
   7  -1   8        6.33        7.94      1.87 o 
  -5   0   8        0.45       -0.67      0.83 o 
  -4   0   8       16.27       12.96      1.91 o 
  -3   0   8        6.00       10.10      1.67 o 
  -2   0   8       26.30       23.96      2.76 o 
  -1   0   8        0.60        0.90      0.87 o 
   0   0   8      211.06      208.47      6.12 o 
   1   0   8       13.39       11.41      1.96 o 
   2   0   8      121.69      135.83      5.04 o 
   3   0   8        1.26        2.14      1.32 o 
   4   0   8        0.99        2.10      1.48 o 
   5   0   8       15.06       17.59      1.37 o 
   6   0   8        2.79        2.56      0.81 o 
   7   0   8       10.32       15.43      2.41 o 
  -5   1   8        0.31        0.92      1.05 o 
  -4   1   8       13.55       16.72      2.06 o 
  -3   1   8        6.29        5.18      1.30 o 
  -2   1   8       12.94       14.99      2.90 o 
  -1   1   8       88.42       91.88      3.83 o 
   0   1   8       30.04       34.59      2.49 o 
   1   1   8      109.58       96.83      3.97 o 
   2   1   8       43.09       42.69      2.77 o 
   3   1   8       35.65       28.88      1.51 o 
   4   1   8       77.98       79.36      2.43 o 
   5   1   8        9.60       10.47      2.27 o 
   6   1   8       84.56       91.84      2.79 o 
   7   1   8       15.84       15.17      1.40 o 
   8   1   8       15.27       18.20      1.97 o 
  -6   2   8        2.42        4.19      1.11 o 
  -5   2   8        0.28        0.44      0.63 o 
  -4   2   8       52.44       54.42      3.08 o 
  -3   2   8      132.57      142.98      4.92 o 
  -2   2   8      154.20      155.41      3.43 o 
  -1   2   8       40.07       45.21      2.68 o 
   0   2   8      210.57      199.81      5.35 o 
   1   2   8      115.13      109.97      4.03 o 
   2   2   8      111.18      106.58      4.52 o 
   3   2   8      198.27      219.50      6.54 o 
   4   2   8      229.05      227.92      4.15 o 
   5   2   8       45.91       42.06      2.21 o 
   6   2   8      207.28      221.19      4.31 o 
   7   2   8       42.82       42.14      1.98 o 
   8   2   8       36.87       22.85      2.23 o 
  -6   3   8        3.23        4.46      1.19 o 
  -5   3   8        1.35        2.85      0.98 o 
  -4   3   8       82.06       88.50      3.92 o 
  -3   3   8        2.16        1.42      0.82 o 
  -2   3   8      234.63      259.11      6.02 o 
  -1   3   8        1.98        2.21      0.94 o 
   0   3   8        0.14        0.79      0.88 o 
   1   3   8        1.24        2.30      0.99 o 
   2   3   8        1.35        1.13      0.57 o 
   3   3   8      235.51      236.96      4.08 o 
   4   3   8       30.88       32.43      1.60 o 
   5   3   8      176.34      175.67      3.73 o 
   6   3   8       50.75       52.81      2.11 o 
   7   3   8        5.31        6.40      1.00 o 
   8   3   8        6.47       10.04      1.64 o 
  -6   4   8        1.62        2.32      0.91 o 
  -5   4   8        8.42       13.53      1.87 o 
  -4   4   8        3.38        4.03      1.17 o 
  -3   4   8        9.12        7.06      1.41 o 
  -2   4   8       20.82       16.92      1.73 o 
  -1   4   8        3.73        4.42      1.12 o 
   0   4   8       19.20       15.97      1.69 o 
   1   4   8        5.03        4.12      1.14 o 
   2   4   8       66.46       70.73      2.17 o 
   3   4   8        4.05        3.17      0.70 o 
   4   4   8       13.44       12.49      1.17 o 
   5   4   8       52.23       63.09      2.23 o 
   6   4   8        8.12        9.78      1.14 o 
   7   4   8        9.83       15.24      3.32 o 
   8   4   8        0.29        2.74      0.89 o 
  -6   5   8        0.11        0.55      0.70 o 
  -5   5   8       25.51       30.10      2.40 o 
  -4   5   8       15.45       19.92      2.08 o 
  -3   5   8        5.07        3.50      1.11 o 
  -2   5   8       45.86       44.72      2.50 o 
  -1   5   8       12.36       17.42      1.76 o 
   0   5   8       39.06       37.33      2.34 o 
   1   5   8       16.95       13.07      1.10 o 
   2   5   8      125.63      111.97      2.75 o 
   3   5   8       38.08       27.92      2.89 o 
   4   5   8        1.89        0.94      1.09 o 
   5   5   8       31.22       31.66      1.62 o 
   6   5   8       44.15       40.92      1.90 o 
   7   5   8        0.02        0.13      0.78 o 
   8   5   8        6.61        6.95      1.38 o 
  -6   6   8       17.93       12.99      1.86 o 
  -5   6   8       43.41       44.91      2.87 o 
  -4   6   8        1.22        1.08      0.85 o 
  -2   6   8        1.80        2.90      0.95 o 
  -1   6   8       36.60       39.43      2.40 o 
   0   6   8       52.98       49.32      2.65 o 
   1   6   8        7.81       11.09      1.06 o 
   2   6   8       92.38       79.19      2.34 o 
   3   6   8      129.49      137.05      3.15 o 
   4   6   8       17.91       21.33      2.49 o 
   5   6   8       51.25       52.15      2.07 o 
   6   6   8        0.77        0.09      0.53 o 
   7   6   8       15.00       13.07      1.34 o 
  -4   7   8       18.52       18.07      1.93 o 
  -2   7   8        6.15        7.48      1.37 o 
  -1   7   8       10.32       14.36      1.73 o 
   0   7   8        5.04        5.96      1.24 o 
   1   7   8       27.47       24.68      1.44 o 
   2   7   8      150.26      148.31      3.31 o 
   3   7   8        0.01       -0.34      0.49 o 
   4   7   8       64.11       64.96      2.29 o 
   5   7   8        3.96        3.80      1.01 o 
   6   7   8       37.97       31.94      1.74 o 
   7   7   8       13.14       10.67      1.26 o 
  -5   8   8        0.08        0.78      0.77 o 
  -4   8   8       38.41       51.42      2.96 o 
  -2   8   8       32.78       34.69      2.41 o 
  -1   8   8       25.07       27.51      2.18 o 
   0   8   8        7.02        9.22      1.66 o 
   1   8   8       30.85       27.23      1.49 o 
   2   8   8        0.16        0.14      0.48 o 
   3   8   8       43.47       41.95      2.65 o 
   4   8   8       19.69       18.62      1.45 o 
   5   8   8       42.11       47.34      2.05 o 
   6   8   8       20.47       18.15      1.47 o 
  -2   9   8        8.76       11.92      1.76 o 
  -1   9   8        1.93        1.72      0.94 o 
   0   9   8       35.68       29.80      2.39 o 
   1   9   8        1.66        2.12      0.65 o 
   2   9   8       14.19       16.26      1.34 o 
   3   9   8       78.02       77.76      2.55 o 
   4   9   8       29.45       30.80      1.84 o 
   5   9   8        2.96        3.99      0.86 o 
  -2  10   8        5.05        7.60      1.59 o 
  -1  10   8       23.49       16.78      2.10 o 
   0  10   8       14.06       12.92      1.93 o 
   1  10   8        0.26        0.27      0.79 o 
   2  10   8       98.58       95.05      4.36 o 
   3  10   8        0.19        1.26      0.67 o 
   4  10   8       27.74       32.01      2.57 o 
   0  11   8        3.10        3.74      1.31 o 
   1  11   8       20.12       18.80      2.45 o 
  -1  -2   9        2.30        4.14      0.91 o 
   0  -2   9        2.13        1.81      1.00 o 
   1  -2   9       17.55       21.71      2.55 o 
   2  -2   9       10.70       15.57      2.26 o 
   3  -2   9       26.37       29.12      2.91 o 
   4  -2   9       11.10       11.20      2.21 o 
  -2  -1   9        2.24        1.72      1.02 o 
  -1  -1   9        9.08       12.85      2.07 o 
   0  -1   9       12.60       13.92      1.39 o 
   1  -1   9       10.29        9.44      1.82 o 
   2  -1   9        3.34        5.59      1.64 o 
   3  -1   9        7.06        7.39      1.82 o 
   4  -1   9        4.72        4.83      1.70 o 
   5  -1   9        2.35        2.45      1.59 o 
   6  -1   9        0.64        0.35      1.26 o 
  -3   0   9        4.55        4.99      1.45 o 
  -2   0   9       15.92       20.56      2.20 o 
  -1   0   9       28.46       21.30      1.60 o 
   0   0   9        3.37        3.15      1.45 o 
   1   0   9        5.81       12.12      2.17 o 
   2   0   9       20.65       22.75      2.64 o 
   3   0   9       21.69       18.38      2.45 o 
   4   0   9       50.15       48.31      3.44 o 
   5   0   9        8.95        7.68      1.12 o 
   6   0   9        0.00        0.66      1.42 o 
  -4   1   9        0.00       -0.10      0.87 o 
  -3   1   9       24.33       19.57      2.23 o 
  -2   1   9        1.51        0.74      0.67 o 
  -1   1   9       16.81       16.86      2.24 o 
   0   1   9        0.45        0.10      1.11 o 
   1   1   9      100.16       96.61      4.36 o 
   2   1   9       67.93       53.93      3.30 o 
   3   1   9       40.01       38.96      2.99 o 
   4   1   9        2.86        1.85      0.74 o 
   5   1   9        0.03        0.17      0.93 o 
   6   1   9       24.78       28.06      1.76 o 
   7   1   9        0.95        0.06      0.64 o 
  -4   2   9        1.32        1.33      1.11 o 
  -3   2   9        0.01        0.76      0.96 o 
  -2   2   9       21.28       25.26      3.18 o 
  -1   2   9       23.90       27.78      2.48 o 
   0   2   9      252.37      255.20      6.64 o 
   1   2   9       12.31       10.71      1.80 o 
   2   2   9        1.66        2.01      1.24 o 
   3   2   9       34.81       38.20      1.80 o 
   4   2   9       26.65       21.86      2.97 o 
   5   2   9       32.75       32.36      4.19 o 
   6   2   9       37.26       34.79      4.35 o 
   7   2   9       14.06       14.55      1.59 o 
  -5   3   9        6.31        8.21      1.63 o 
  -4   3   9        0.20        1.25      0.85 o 
  -3   3   9       21.23       34.42      2.62 o 
  -2   3   9       18.49       20.39      2.12 o 
  -1   3   9       51.13       56.25      3.10 o 
   0   3   9        0.83        2.37      1.16 o 
   1   3   9      110.16      114.44      4.34 o 
   2   3   9        5.87        5.85      1.46 o 
   3   3   9      243.98      234.10      4.37 o 
   4   3   9        2.51        5.07      0.93 o 
   5   3   9       13.62       12.94      1.93 o 
   6   3   9        4.05        3.49      0.87 o 
   7   3   9       24.72       31.72      1.88 o 
  -5   4   9        2.29        5.69      1.34 o 
  -4   4   9       13.22       22.40      2.35 o 
  -3   4   9       24.23       32.78      2.60 o 
  -2   4   9       11.84       10.20      1.64 o 
  -1   4   9        0.58        0.87      0.89 o 
   0   4   9        1.07        0.99      0.92 o 
   1   4   9      101.00       98.96      3.98 o 
   2   4   9        8.78        9.09      1.05 o 
   3   4   9       77.58       81.81      5.78 o 
   4   4   9       45.38       44.01      1.95 o 
   5   4   9       35.89       35.91      3.73 o 
   6   4   9       27.00       34.27      1.85 o 
   7   4   9        0.64        0.12      0.57 o 
  -5   5   9        2.05        2.17      1.02 o 
  -4   5   9        9.86       12.83      1.93 o 
  -3   5   9        1.15        1.40      0.91 o 
  -2   5   9       18.35       17.82      1.95 o 
  -1   5   9       24.93       25.68      2.07 o 
   0   5   9       85.21       87.43      3.69 o 
   1   5   9       59.86       58.10      3.05 o 
   2   5   9       21.56       20.13      2.39 o 
   3   5   9       65.11       65.12      2.27 o 
   4   5   9        1.08        0.54      0.61 o 
   5   5   9        3.94        6.15      0.96 o 
   6   5   9        1.04        2.48      0.72 o 
   7   5   9        5.65        5.25      0.97 o 
  -4   6   9       18.37       19.50      2.20 o 
  -3   6   9        0.58        1.35      0.99 o 
  -2   6   9       59.20       63.78      3.24 o 
  -1   6   9       54.79       38.85      2.55 o 
   0   6   9      341.28      345.54      7.63 o 
   1   6   9       28.10       21.26      2.10 o 
   2   6   9       59.83       50.68      2.01 o 
   3   6   9       15.33       14.52      1.30 o 
   4   6   9       21.72       20.82      1.50 o 
   5   6   9        5.76        3.82      0.88 o 
   6   6   9        8.63        9.30      1.78 o 
   7   6   9       47.77       51.75      2.28 o 
  -4   7   9        5.31        2.81      1.16 o 
  -2   7   9       18.38       20.06      2.10 o 
  -1   7   9      103.91      102.79      4.15 o 
   0   7   9        3.72        3.84      1.08 o 
   1   7   9        0.66        0.38      0.48 o 
   2   7   9       18.20       15.60      1.29 o 
   3   7   9        0.88        0.03      0.59 o 
   4   7   9        1.11        0.29      0.56 o 
   5   7   9        2.36        2.93      0.77 o 
   6   7   9       37.12       32.95      1.86 o 
  -2   8   9        0.35        0.19      0.58 o 
  -1   8   9       11.62       16.44      1.97 o 
   0   8   9       39.52       40.55      2.74 o 
   1   8   9        0.84        1.80      0.56 o 
   2   8   9        5.61        5.29      0.86 o 
   3   8   9       19.94       21.60      3.42 o 
   4   8   9       46.03       35.07      5.59 o 
   5   8   9        0.31        0.76      0.55 o 
   6   8   9       10.20       11.14      1.29 o 
  -2   9   9        1.86        7.49      1.36 o 
   0   9   9        6.98        9.21      1.71 o 
   1   9   9        2.32        5.18      0.92 o 
   2   9   9       30.93       35.33      2.86 o 
   3   9   9       83.05       98.76      4.05 o 
   4   9   9        0.06        0.32      0.72 o 
  -1  10   9        1.27        2.80      1.16 o 
   0  10   9       65.20       75.97      4.00 o 
   1  10   9        0.01        0.30      0.87 o 
   2  10   9       36.98       41.29      3.06 o 
   3  10   9        1.77        2.49      0.97 o 
   1  -1  10       24.69       30.74      3.15 o 
   2  -1  10        3.27        4.74      1.59 o 
   3  -1  10        1.08       -0.21      0.94 o 
  -1   0  10       37.54       51.49      2.38 o 
   0   0  10        3.93        7.04      1.81 o 
   1   0  10        0.17        2.29      1.37 o 
   2   0  10        6.34        8.67      2.05 o 
   3   0  10        0.00        0.92      1.17 o 
   4   0  10        2.57        2.08      1.54 o 
  -2   1  10       14.08       16.48      2.25 o 
  -1   1  10       18.63       19.63      1.73 o 
   0   1  10        2.05        3.62      1.57 o 
   1   1  10       33.17       26.78      2.87 o 
   2   1  10       49.45       56.29      3.74 o 
   3   1  10        0.58       -0.87      0.99 o 
   4   1  10        2.64        5.06      1.76 o 
   5   1  10        9.91       10.64      1.34 o 
  -3   2  10        0.21       -0.52      0.86 o 
  -2   2  10        1.38        1.11      1.12 o 
  -1   2  10        0.02        3.99      1.45 o 
   0   2  10       15.14        9.87      1.98 o 
   1   2  10        4.87        6.61      1.61 o 
   2   2  10        0.23       -0.89      0.89 o 
   3   2  10        0.06        0.64      1.10 o 
   4   2  10        0.00        0.20      0.73 o 
   5   2  10       19.93       19.19      1.63 o 
   6   2  10       33.97       34.24      1.99 o 
  -3   3  10       15.82       21.33      2.45 o 
  -2   3  10        0.10        1.44      1.11 o 
  -1   3  10        0.03       -0.05      1.02 o 
   0   3  10       16.27       21.49      2.35 o 
   1   3  10        1.97        3.01      1.30 o 
   2   3  10        0.89        0.40      0.94 o 
   3   3  10       47.35       44.48      2.02 o 
   4   3  10        4.15        2.76      0.81 o 
   5   3  10       46.40       44.61      2.11 o 
   6   3  10       11.71       12.86      1.43 o 
  -3   4  10        2.03        2.40      0.96 o 
   0   4  10        0.07        0.05      0.94 o 
   1   4  10       11.87       13.72      1.97 o 
   2   4  10       58.16       65.94      3.59 o 
   3   4  10        0.00        0.91      1.00 o 
   4   4  10       46.56       45.16      2.11 o 
   5   4  10       31.75       46.15      3.37 o 
   6   4  10        8.44        7.21      1.69 o 
  -3   5  10        1.25        2.71      1.06 o 
  -1   5  10        0.03        0.92      0.96 o 
   0   5  10        0.17        0.26      0.89 o 
   1   5  10       38.10       34.74      2.57 o 
   2   5  10       43.25       55.98      3.29 o 
   3   5  10       43.87       46.95      2.08 o 
   4   5  10       13.22       20.29      2.23 o 
   5   5  10        4.92        5.47      0.99 o 
   6   5  10        5.04        2.88      0.79 o 
  -3   6  10        1.55        2.26      1.04 o 
  -1   6  10        3.92        5.66      1.39 o 
   0   6  10        1.06        1.10      0.88 o 
   1   6  10       21.51       28.71      2.39 o 
   2   6  10        0.05        1.40      1.70 o 
   3   6  10        6.35        6.57      0.99 o 
   4   6  10        5.71        6.24      1.09 o 
   5   6  10       42.08       38.34      2.02 o 
   6   6  10        3.73        5.81      1.62 o 
  -3   7  10       12.39       13.96      2.15 o 
  -1   7  10        0.60        2.72      1.11 o 
   0   7  10       16.24       16.75      2.06 o 
   1   7  10        4.34        7.62      1.58 o 
   2   7  10       41.53       32.64      1.75 o 
   3   7  10       41.55       38.24      1.90 o 
   4   7  10      136.68      144.95      5.20 o 
   5   7  10       21.84       17.72      1.89 o 
  -1   8  10        6.48        4.14      1.22 o 
   0   8  10        0.75        2.68      1.06 o 
   1   8  10        0.01        2.46      0.87 o 
   2   8  10       25.90       29.14      1.69 o 
   3   8  10       74.43       77.57      3.91 o 
   4   8  10       30.90       26.30      2.56 o 
  -1   9  10        0.42        3.88      1.08 o 
   0   9  10        4.44        5.41      1.25 o 
   1   9  10       13.72       20.00      2.35 o 
   2   9  10        3.56        2.76      0.73 o 
   3   9  10        5.02        6.25      1.15 o 
   0   2  11        5.62        7.13      1.94 o 
   1   2  11        4.34        3.13      1.49 o 
   2   2  11       12.81       12.45      2.30 o 
   3   2  11        0.73        2.75      1.49 o 
  -1   3  11       16.79       22.70      2.69 o 
   0   3  11       20.10       24.07      2.75 o 
   1   3  11       14.28       12.28      2.17 o 
   2   3  11        5.61        7.72      1.90 o 
   3   3  11        4.24        3.72      1.44 o 
   4   3  11        0.03       -0.61      1.09 o 
   0   4  11        1.99        1.96      1.31 o 
   1   4  11        8.44        7.20      1.67 o 
   2   4  11        8.18       10.86      2.01 o 
   3   4  11        0.07       -0.71      0.71 o 
   4   4  11        9.43       15.61      1.54 o 
   0   5  11        0.28        0.79      0.96 o 
   1   5  11        6.73        7.23      1.73 o 
   2   5  11        1.94        3.33      1.33 o 
   3   5  11       21.99       29.51      1.81 o 
   4   5  11        0.01       -0.55      0.55 o 
   0   6  11       22.13       23.02      2.46 o 
   1   6  11        3.38        1.84      1.14 o 
   2   6  11       42.82       46.71      3.19 o 
   3   6  11        4.35        6.45      1.07 o 
   4   6  11        4.24        6.74      1.13 o 
  -1   7  11       14.65       18.21      2.28 o 
   0   7  11        0.07        0.05      0.86 o 
   1   7  11       19.93       15.07      2.08 o 
   2   7  11       20.31       22.64      2.48 o 
   3   7  11        0.52        0.82      0.55 o 
   1   8  11        0.00       -0.30      0.67 o 
   2   8  11        2.29        2.91      1.04 o 
                                                 
